# Supplementary material for: Foundation models for electrocardiogram interpretation: clinical implications
Source: Eur Heart J. 2026 Jan 22;47(18):2174–86. doi: 10.1093/eurheartj/ehaf1119 (PMC13178678; doi:10.1093/eurheartj/ehaf1119)
Supplement: ehaf1119_Supplementary_Data [file ehaf1119_supplementary_data.zip]

Archive with 2 entries (2 files):
- DeepECG_Heartwise_Manuscript_supp_03_10_2025_ANL_v11.docx
- ehaf1119_Supplementary_Data.xlsx
