# Supplementary material for: Foundation models for electrocardiogram interpretation: clinical implications
Source: Eur Heart J. 2026 Jan 22;47(18):2174–86. doi: 10.1093/eurheartj/ehaf1119 (PMC13178678; doi:10.1093/eurheartj/ehaf1119)
Supplement: ehaf1119_Supplementary_Data [file ehaf1119_supplementary_data.zip › ehaf1119_Supplementary_Data.xlsx]

## Sheet: Table 10
Supplementary Table 10: DeepECG-SL AUROC Comparison Across Cleaned and Raw Datasets (MHI, MIMIC-IV, PTB, UKB, CLSA)
Labels	MHI cleaned	MHI raw	CLSA cleaned	CLSA raw	PTB cleaned	PTB raw	MIMIC cleaned	MIMIC raw	UKB cleaned	UKB raw
RHYTHM	0.997 (0.996, 0.997)	0.743 (0.742, 0.743)	0.998 (0.998, 0.999)	0.784 (0.782, 0.786)	0.968 (0.967, 0.969)	0.969 (0.967, 0.970)	0.993 (0.992, 0.993)	0.992 (0.992, 0.993)	0.998 (0.998, 0.998)	0.755 (0.753, 0.756)
Ventricular tachycardia	0.995 (0.995, 0.995)	0.290 (0.290, 0.291)	0.000 (-0.000, 0.000)	0.000 (-0.002, 0.002)	1.000 (0.999, 1.000)	1.000 (0.999, 1.000)	0.994 (0.994, 0.994)	0.999 (0.999, 0.999)	0.642 (0.641, 0.642)	0.020 (0.019, 0.022)
Bradycardia	0.996 (0.996, 0.997)	0.636 (0.635, 0.637)	0.997 (0.996, 0.997)	0.594 (0.593, 0.596)	0.999 (0.998, 1.000)	0.999 (0.998, 1.000)	0.984 (0.983, 0.984)	0.985 (0.984, 0.985)	0.994 (0.993, 0.994)	0.576 (0.575, 0.578)
Brugada	0.964 (0.964, 0.964)	0.517 (0.516, 0.517)	0.000 (-0.000, 0.000)	0.000 (-0.002, 0.002)	0.000 (-0.001, 0.001)	0.000 (-0.001, 0.001)	0.000 (-0.000, 0.000)	0.000 (-0.000, 0.000)	0.000 (-0.000, 0.000)	0.000 (-0.001, 0.001)
Wolff-Parkinson-White (Pre-excitation syndrome)	0.989 (0.989, 0.990)	0.264 (0.263, 0.265)	0.962 (0.962, 0.962)	0.211 (0.209, 0.213)	0.999 (0.998, 1.000)	1.000 (0.999, 1.00)	0.797 (0.797, 0.797)	0.000 (-0.000, 0.000)	0.939 (0.939, 0.939)	0.330 (0.328, 0.331)
Atrial flutter	0.984 (0.984, 0.984)	0.598 (0.598, 0.599)	0.959 (0.959, 0.960)	0.689 (0.688, 0.691)	0.994 (0.992, 0.995)	0.992 (0.990, 0.993)	0.930 (0.930, 0.931)	0.930 (0.930, 0.930)	0.945 (0.944, 0.945)	0.533 (0.532, 0.535)
Ectopic atrial rhythm (< 100 BPM)	0.937 (0.937, 0.937)	0.513 (0.512, 0.514)	0.989 (0.988, 0.989)	0.679 (0.678, 0.681)	0.707 (0.706, 0.708)	0.702 (0.700, 0.703)	0.902 (0.901, 0.902)	0.901 (0.900, 0.901)	0.990 (0.990, 0.991)	0.563 (0.562, 0.565)
Atrial tachycardia (>= 100 BPM)	0.989 (0.989, 0.990)	0.560 (0.559, 0.560)	0.995 (0.995, 0.995)	0.582 (0.580, 0.583)	0.970 (0.969, 0.971)	0.969 (0.967, 0.970)	0.984 (0.984, 0.984)	0.983 (0.982, 0.983)	0.968 (0.968, 0.969)	0.487 (0.485, 0.488)
Sinusal	0.991 (0.991, 0.992)	0.551 (0.550, 0.552)	0.973 (0.973, 0.974)	0.531 (0.529, 0.533)	0.898 (0.897, 0.899)	0.912 (0.911, 0.914)	0.870 (0.869, 0.870)	0.866 (0.866, 0.866)	0.834 (0.834, 0.834)	0.520 (0.519, 0.522)
Ventricular Rhythm	0.996 (0.996, 0.996)	0.466 (0.465, 0.466)	0.996 (0.996, 0.996)	0.507 (0.505, 0.509)	0.876 (0.875, 0.877)	0.843 (0.842, 0.844)	0.958 (0.958, 0.958)	0.961 (0.961, 0.961)	0.952 (0.952, 0.953)	0.279 (0.278, 0.281)
Supraventricular tachycardia	0.967 (0.966, 0.967)	0.512 (0.511, 0.513)	0.996 (0.996, 0.997)	0.889 (0.887, 0.891)	0.882 (0.881, 0.884)	0.887 (0.886, 0.889)	0.882 (0.882, 0.882)	0.865 (0.865, 0.865)	0.994 (0.994, 0.995)	0.480 (0.479, 0.482)
Junctional rhythm	0.960 (0.960, 0.960)	0.534 (0.533, 0.535)	0.895 (0.895, 0.895)	0.529 (0.527, 0.531)	0.807 (0.806, 0.808)	0.810 (0.809, 0.811)	0.984 (0.984, 0.984)	0.986 (0.986, 0.987)	0.941 (0.940, 0.941)	0.446 (0.445, 0.448)
Regular	0.989 (0.989, 0.989)	0.508 (0.507, 0.508)	0.985 (0.984, 0.985)	0.462 (0.461, 0.464)	0.993 (0.991, 0.994)	0.988 (0.987, 0.989)	0.510 (0.510, 0.511)	0.510 (0.510, 0.510)	0.812 (0.812, 0.813)	0.481 (0.480, 0.483)
Regularly irregular	0.983 (0.982, 0.983)	0.494 (0.493, 0.494)	0.988 (0.987, 0.988)	0.507 (0.506, 0.509)	0.588 (0.587, 0.589)	0.601 (0.599, 0.602)	0.911 (0.911, 0.912)	0.918 (0.917, 0.918)	0.994 (0.993, 0.994)	0.515 (0.514, 0.517)
Irregularly irregular	0.988 (0.988, 0.988)	0.528 (0.527, 0.528)	0.988 (0.988, 0.989)	0.532 (0.530, 0.533)	0.997 (0.996, 0.999)	0.997 (0.996, 0.998)	0.959 (0.959, 0.960)	0.965 (0.965, 0.965)	0.985 (0.985, 0.986)	0.507 (0.505, 0.508)
Afib	0.995 (0.995, 0.995)	0.537 (0.536, 0.538)	0.997 (0.997, 0.997)	0.543 (0.541, 0.545)	0.999 (0.998, 1.000)	0.999 (0.998, 1.000)	0.917 (0.917, 0.918)	0.912 (0.912, 0.913)	0.993 (0.992, 0.993)	0.514 (0.512, 0.515)
Premature ventricular complex	0.980 (0.980, 0.981)	0.617 (0.617, 0.618)	0.982 (0.982, 0.983)	0.686 (0.684, 0.688)	0.944 (0.943, 0.945)	0.944 (0.942, 0.945)	0.772 (0.772, 0.772)	0.767 (0.767, 0.768)	0.958 (0.958, 0.959)	0.629 (0.628, 0.631)
Premature atrial complex	0.979 (0.979, 0.979)	0.517 (0.516, 0.518)	0.981 (0.980, 0.981)	0.503 (0.501, 0.505)	0.954 (0.953, 0.955)	0.949 (0.948, 0.950)	0.987 (0.986, 0.987)	0.986 (0.986, 0.986)	0.989 (0.988, 0.989)	0.500 (0.498, 0.501)
CONDUCTION	0.990 (0.990, 0.990)	0.634 (0.633, 0.635)	0.992 (0.992, 0.992)	0.649 (0.647, 0.651)	0.934 (0.933, 0.935)	0.932 (0.931, 0.933)	0.952 (0.951, 0.952)	0.953 (0.952, 0.953)	0.984 (0.984, 0.984)	0.638 (0.637, 0.640)
Left anterior fascicular block	0.982 (0.982, 0.982)	0.600 (0.599, 0.601)	0.988 (0.988, 0.988)	0.603 (0.601, 0.604)	0.990 (0.989, 0.992)	0.991 (0.990, 0.992)	0.884 (0.884, 0.884)	0.885 (0.885, 0.886)	0.977 (0.976, 0.977)	0.519 (0.517, 0.520)
Delta wave	0.989 (0.989, 0.990)	0.262 (0.261, 0.263)	0.962 (0.962, 0.962)	0.212 (0.210, 0.214)	0.999 (0.998, 1.000)	1.000 (0.999, 1.000)	0.797 (0.796, 0.797)	0.000 (-0.000, 0.000)	0.939 (0.939, 0.940)	0.330 (0.328, 0.331)
2nd degree AV block - mobitz 2	0.991 (0.991, 0.991)	0.608 (0.608, 0.609)	0.992 (0.992, 0.993)	0.699 (0.697, 0.701)	0.900 (0.899, 0.901)	0.877 (0.876, 0.878)	0.942 (0.941, 0.942)	0.945 (0.945, 0.946)	0.929 (0.929, 0.930)	0.449 (0.447, 0.450)
Left bundle branch block	0.980 (0.980, 0.980)	0.473 (0.473, 0.474)	0.985 (0.985, 0.985)	0.438 (0.436, 0.440)	0.825 (0.824, 0.826)	0.824 (0.823, 0.825)	0.954 (0.954, 0.955)	0.950 (0.950, 0.950)	0.981 (0.981, 0.982)	0.461 (0.459, 0.462)
Right bundle branch block	0.991 (0.991, 0.992)	0.516 (0.516, 0.517)	0.988 (0.988, 0.989)	0.536 (0.534, 0.537)	0.972 (0.971, 0.973)	0.974 (0.973, 0.975)	0.981 (0.981, 0.981)	0.981 (0.981, 0.981)	0.986 (0.986, 0.987)	0.519 (0.517, 0.520)
Left axis deviation	0.963 (0.963, 0.963)	0.464 (0.463, 0.465)	0.976 (0.975, 0.976)	0.430 (0.428, 0.432)	0.982 (0.981, 0.983)	0.981 (0.980, 0.982)	0.841 (0.841, 0.841)	0.856 (0.856, 0.856)	0.984 (0.983, 0.984)	0.471 (0.470, 0.473)
Atrial paced	0.996 (0.996, 0.996)	0.468 (0.467, 0.468)	0.998 (0.998, 0.999)	0.336 (0.334, 0.337)	0.999 (0.998, 1.001)	1.000 (0.998, 1.001)	0.992 (0.992, 0.993)	0.994 (0.993, 0.994)	0.000 (-0.000, 0.000)	0.000 (-0.001, 0.001)
Right axis deviation	0.994 (0.994, 0.994)	0.657 (0.656, 0.658)	0.981 (0.981, 0.982)	0.689 (0.687, 0.690)	0.889 (0.888, 0.890)	0.885 (0.884, 0.886)	0.841 (0.841, 0.841)	0.806 (0.806, 0.807)	0.988 (0.988, 0.989)	0.499 (0.498, 0.501)
Left posterior fascicular block	0.989 (0.989, 0.989)	0.602 (0.602, 0.603)	0.991 (0.991, 0.991)	0.553 (0.551, 0.555)	0.998 (0.996, 0.999)	0.997 (0.996, 0.998)	0.628 (0.628, 0.628)	0.599 (0.599, 0.599)	0.996 (0.995, 0.996)	0.495 (0.494, 0.497)
1st degree AV block	0.989 (0.989, 0.989)	0.552 (0.551, 0.553)	0.996 (0.996, 0.996)	0.510 (0.509, 0.512)	0.980 (0.979, 0.981)	0.979 (0.978, 0.980)	0.976 (0.976, 0.976)	0.977 (0.977, 0.977)	0.994 (0.993, 0.994)	0.510 (0.508, 0.511)
Right superior axis	0.999 (0.999, 0.999)	0.468 (0.467, 0.468)	0.000 (-0.000, 0.000)	0.000 (-0.002, 0.002)	0.000 (-0.001, 0.001)	0.000 (-0.001, 0.001)	0.000 (-0.000, 0.000)	0.000 (-0.000, 0.000)	0.000 (-0.000, 0.000)	0.000 (-0.001, 0.001)
Nonspecific intraventricular conduction delay	0.974 (0.974, 0.974)	0.520 (0.520, 0.521)	0.977 (0.976, 0.977)	0.325 (0.323, 0.327)	0.981 (0.980, 0.982)	0.980 (0.979, 0.981)	0.863 (0.863, 0.863)	0.865 (0.865, 0.866)	0.777 (0.777, 0.777)	0.460 (0.459, 0.462)
Third Degree AV Block	0.952 (0.951, 0.952)	0.496 (0.495, 0.496)	0.948 (0.948, 0.949)	0.347 (0.345, 0.349)	0.995 (0.994, 0.996)	0.981 (0.980, 0.982)	0.987 (0.987, 0.987)	0.982 (0.982, 0.982)	0.835 (0.834, 0.835)	0.379 (0.377, 0.380)
2nd degree AV block - mobitz 1	0.954 (0.954, 0.955)	0.518 (0.518, 0.519)	0.891 (0.891, 0.892)	0.575 (0.574, 0.577)	0.684 (0.683, 0.685)	0.683 (0.682, 0.685)	0.992 (0.992, 0.992)	0.991 (0.991, 0.991)	0.996 (0.996, 0.997)	0.334 (0.332, 0.335)
Prolonged QT	0.957 (0.957, 0.957)	0.532 (0.532, 0.533)	0.968 (0.968, 0.969)	0.441 (0.439, 0.443)	0.965 (0.964, 0.966)	0.965 (0.964, 0.966)	0.861 (0.860, 0.861)	0.863 (0.863, 0.863)	0.887 (0.886, 0.887)	0.359 (0.358, 0.361)
U wave	0.982 (0.982, 0.982)	0.536 (0.535, 0.537)	0.977 (0.977, 0.977)	0.506 (0.505, 0.508)	0.000 (-0.001, 0.001)	0.000 (-0.001, 0.001)	0.000 (-0.000, 0.000)	0.000 (-0.000, 0.000)	0.000 (-0.000, 0.000)	0.000 (-0.001, 0.001)
LV pacing	0.995 (0.995, 0.995)	0.495 (0.494, 0.496)	0.000 (-0.000, 0.000)	0.000 (-0.002, 0.002)	0.000 (-0.001, 0.001)	0.000 (-0.001, 0.001)	0.999 (0.998, 0.999)	0.998 (0.998, 0.998)	0.000 (-0.000, 0.000)	0.000 (-0.001, 0.001)
Ventricular paced	0.996 (0.996, 0.996)	0.521 (0.520, 0.522)	0.988 (0.987, 0.988)	0.608 (0.606, 0.609)	0.999 (0.998, 1.000)	1.000 (0.999, 1.000)	0.908 (0.907, 0.908)	0.911 (0.911, 0.912)	0.703 (0.702, 0.703)	0.701 (0.699, 0.702)
CHAMBER ENLARGEMENT	0.990 (0.990, 0.990)	0.594 (0.593, 0.595)	0.982 (0.982, 0.982)	0.606 (0.604, 0.608)	0.971 (0.970, 0.972)	0.973 (0.972, 0.974)	0.878 (0.878, 0.878)	0.868 (0.868, 0.868)	0.960 (0.959, 0.960)	0.571 (0.570, 0.573)
Bi-atrial enlargement	0.994 (0.994, 0.994)	0.511 (0.510, 0.511)	0.995 (0.995, 0.996)	0.570 (0.568, 0.572)	0.988 (0.987, 0.989)	0.997 (0.996, 0.999)	0.816 (0.816, 0.816)	0.822 (0.821, 0.822)	0.924 (0.924, 0.925)	0.486 (0.485, 0.488)
Left atrial enlargement	0.974 (0.974, 0.975)	0.538 (0.537, 0.538)	0.941 (0.941, 0.941)	0.544 (0.542, 0.546)	0.989 (0.988, 0.990)	0.990 (0.989, 0.992)	0.872 (0.871, 0.872)	0.881 (0.880, 0.881)	0.936 (0.936, 0.937)	0.489 (0.488, 0.491)
Right atrial enlargement	0.979 (0.979, 0.979)	0.445 (0.444, 0.446)	0.941 (0.941, 0.941)	0.452 (0.450, 0.453)	0.965 (0.964, 0.967)	0.968 (0.966, 0.969)	0.665 (0.665, 0.666)	0.658 (0.658, 0.658)	0.837 (0.837, 0.837)	0.477 (0.475, 0.478)
Left ventricular hypertrophy	0.985 (0.985, 0.985)	0.630 (0.630, 0.631)	0.979 (0.979, 0.979)	0.630 (0.628, 0.632)	0.929 (0.928, 0.930)	0.928 (0.927, 0.929)	0.728 (0.728, 0.729)	0.694 (0.694, 0.694)	0.917 (0.917, 0.917)	0.541 (0.540, 0.543)
Right ventricular hypertrophy	0.985 (0.985, 0.985)	0.447 (0.447, 0.448)	0.977 (0.977, 0.977)	0.481 (0.479, 0.483)	0.953 (0.952, 0.954)	0.957 (0.956, 0.958)	0.948 (0.948, 0.948)	0.925 (0.925, 0.925)	0.974 (0.973, 0.974)	0.463 (0.461, 0.464)
PERICARDITIS	0.988 (0.988, 0.988)	0.421 (0.421, 0.422)	0.976 (0.976, 0.977)	0.383 (0.382, 0.385)	0.987 (0.986, 0.988)	0.981 (0.980, 0.982)	0.926 (0.926, 0.927)	0.919 (0.919, 0.920)	0.774 (0.773, 0.774)	0.405 (0.404, 0.407)
INFARCT, ISCHEMIA	0.984 (0.984, 0.985)	0.602 (0.601, 0.603)	0.978 (0.978, 0.978)	0.559 (0.557, 0.561)	0.898 (0.897, 0.899)	0.897 (0.896, 0.898)	0.812 (0.812, 0.813)	0.812 (0.812, 0.812)	0.930 (0.929, 0.930)	0.580 (0.579, 0.582)
Q wave (septal- V1-V2)	0.984 (0.984, 0.984)	0.529 (0.528, 0.530)	0.970 (0.970, 0.970)	0.479 (0.477, 0.481)	0.968 (0.967, 0.969)	0.966 (0.965, 0.967)	0.777 (0.777, 0.778)	0.806 (0.805, 0.806)	0.919 (0.918, 0.919)	0.514 (0.512, 0.515)
ST elevation (anterior - V3-V4)	0.974 (0.973, 0.974)	0.548 (0.548, 0.549)	0.953 (0.953, 0.953)	0.517 (0.516, 0.519)	0.869 (0.868, 0.870)	0.864 (0.863, 0.865)	0.770 (0.769, 0.770)	0.743 (0.743, 0.744)	0.822 (0.822, 0.823)	0.355 (0.353, 0.356)
Q wave (posterior - V7-V9)	0.983 (0.983, 0.983)	0.406 (0.405, 0.407)	0.991 (0.991, 0.991)	0.438 (0.436, 0.439)	0.991 (0.990, 0.992)	0.992 (0.991, 0.993)	0.604 (0.604, 0.605)	0.656 (0.655, 0.656)	0.922 (0.921, 0.922)	0.488 (0.487, 0.490)
Q wave (inferior - II, III, aVF)	0.973 (0.973, 0.973)	0.502 (0.501, 0.503)	0.975 (0.974, 0.975)	0.404 (0.403, 0.406)	0.985 (0.984, 0.986)	0.986 (0.984, 0.987)	0.754 (0.754, 0.755)	0.745 (0.745, 0.745)	0.949 (0.949, 0.950)	0.480 (0.479, 0.482)
Q wave (anterior - V3-V4)	0.980 (0.980, 0.980)	0.563 (0.562, 0.564)	0.980 (0.980, 0.980)	0.534 (0.533, 0.536)	0.955 (0.954, 0.956)	0.952 (0.951, 0.954)	0.943 (0.943, 0.944)	0.944 (0.943, 0.944)	0.968 (0.967, 0.968)	0.506 (0.505, 0.508)
ST elevation (lateral - I, aVL, V5-V6)	0.984 (0.984, 0.985)	0.489 (0.488, 0.490)	0.897 (0.897, 0.898)	0.475 (0.473, 0.477)	0.911 (0.910, 0.912)	0.904 (0.903, 0.905)	0.832 (0.831, 0.832)	0.834 (0.834, 0.834)	0.724 (0.724, 0.724)	0.308 (0.307, 0.309)
Q wave (lateral- I, aVL, V5-V6)	0.981 (0.981, 0.981)	0.505 (0.504, 0.506)	0.963 (0.962, 0.963)	0.410 (0.408, 0.412)	0.000 (-0.001, 0.001)	0.000 (-0.001, 0.001)	0.913 (0.913, 0.913)	0.914 (0.914, 0.915)	0.933 (0.933, 0.933)	0.513 (0.512, 0.515)
ST depression (lateral - I, avL, V5-V6)	0.968 (0.968, 0.968)	0.484 (0.484, 0.485)	0.933 (0.933, 0.934)	0.463 (0.462, 0.465)	0.860 (0.859, 0.862)	0.867 (0.866, 0.868)	0.758 (0.758, 0.758)	0.756 (0.755, 0.756)	0.839 (0.839, 0.840)	0.291 (0.289, 0.292)
Acute MI	0.979 (0.979, 0.979)	0.512 (0.511, 0.513)	0.893 (0.893, 0.894)	0.534 (0.532, 0.536)	0.914 (0.913, 0.915)	0.915 (0.914, 0.916)	0.924 (0.924, 0.925)	0.921 (0.921, 0.922)	0.709 (0.708, 0.709)	0.413 (0.412, 0.415)
ST elevation (septal - V1-V2)	0.976 (0.975, 0.976)	0.549 (0.549, 0.550)	0.968 (0.968, 0.968)	0.571 (0.569, 0.573)	0.932 (0.931, 0.934)	0.929 (0.928, 0.930)	0.761 (0.760, 0.761)	0.766 (0.765, 0.766)	0.906 (0.906, 0.906)	0.414 (0.413, 0.416)
ST elevation (inferior - II, III, aVF)	0.977 (0.977, 0.977)	0.487 (0.486, 0.487)	0.902 (0.901, 0.902)	0.578 (0.576, 0.579)	0.865 (0.864, 0.866)	0.869 (0.868, 0.870)	0.763 (0.763, 0.763)	0.764 (0.763, 0.764)	0.725 (0.725, 0.726)	0.459 (0.457, 0.460)
ST elevation (posterior - V7-V8-V9)	0.993 (0.993, 0.993)	0.459 (0.458, 0.460)	0.999 (0.998, 0.999)	0.015 (0.013, 0.017)	0.921 (0.920, 0.922)	0.919 (0.918, 0.920)	0.950 (0.950, 0.950)	0.952 (0.952, 0.953)	0.777 (0.777, 0.778)	0.410 (0.409, 0.412)
ST depression (inferior - II, III, aVF)	0.972 (0.972, 0.972)	0.401 (0.401, 0.402)	0.921 (0.921, 0.921)	0.278 (0.276, 0.280)	0.942 (0.941, 0.944)	0.943 (0.941, 0.944)	0.635 (0.635, 0.635)	0.638 (0.638, 0.639)	0.798 (0.797, 0.798)	0.232 (0.230, 0.233)
ST depression (anterior - V3-V4)	0.981 (0.981, 0.981)	0.350 (0.350, 0.351)	0.985 (0.985, 0.985)	0.156 (0.154, 0.157)	0.000 (-0.001, 0.001)	0.000 (-0.001, 0.001)	0.755 (0.754, 0.755)	0.753 (0.753, 0.753)	0.928 (0.927, 0.928)	0.000 (-0.001, 0.001)
OTHER	0.985 (0.985, 0.985)	0.779 (0.778, 0.780)	0.989 (0.989, 0.989)	0.886 (0.884, 0.887)	0.983 (0.982, 0.984)	0.983 (0.982, 0.984)	0.960 (0.960, 0.961)	0.960 (0.960, 0.961)	0.974 (0.974, 0.974)	0.903 (0.901, 0.904)
ST downslopping	0.961 (0.961, 0.961)	0.422 (0.421, 0.423)	0.946 (0.946, 0.947)	0.390 (0.388, 0.392)	0.838 (0.836, 0.839)	0.839 (0.838, 0.840)	0.895 (0.895, 0.895)	0.896 (0.895, 0.896)	0.786 (0.785, 0.786)	0.502 (0.500, 0.503)
ST depression (septal- V1-V2)	0.966 (0.966, 0.966)	0.500 (0.499, 0.501)	0.000 (-0.000, 0.000)	0.000 (-0.002, 0.002)	0.901 (0.900, 0.902)	0.828 (0.827, 0.829)	0.553 (0.553, 0.554)	0.558 (0.557, 0.558)	0.000 (-0.000, 0.000)	0.049 (0.048, 0.051)
R/S ratio in V1-V2 >1	0.992 (0.992, 0.992)	0.461 (0.460, 0.462)	0.948 (0.948, 0.948)	0.352 (0.350, 0.353)	0.000 (-0.001, 0.001)	0.000 (-0.001, 0.001)	0.685 (0.685, 0.685)	0.682 (0.682, 0.682)	0.862 (0.862, 0.863)	0.614 (0.612, 0.615)
RV1 + SV6 > 11 mm	0.987 (0.987, 0.987)	0.410 (0.409, 0.411)	0.997 (0.997, 0.997)	0.225 (0.223, 0.227)	0.000 (-0.001, 0.001)	0.000 (-0.001, 0.001)	0.000 (-0.000, 0.000)	0.000 (-0.000, 0.000)	0.000 (-0.000, 0.000)	0.000 (-0.001, 0.001)
Polymorph	0.968 (0.967, 0.968)	0.427 (0.426, 0.428)	0.944 (0.944, 0.944)	0.609 (0.607, 0.610)	0.000 (-0.001, 0.001)	0.000 (-0.001, 0.001)	0.987 (0.987, 0.987)	0.978 (0.977, 0.978)	0.000 (-0.000, 0.000)	0.000 (-0.001, 0.001)
rSR' in V1-V2	0.988 (0.988, 0.988)	0.488 (0.487, 0.488)	0.972 (0.971, 0.972)	0.500 (0.499, 0.502)	0.915 (0.914, 0.916)	0.915 (0.914, 0.916)	0.885 (0.885, 0.885)	0.886 (0.886, 0.887)	0.000 (-0.000, 0.000)	0.000 (-0.001, 0.001)
QRS complex negative in III	0.918 (0.918, 0.918)	0.447 (0.446, 0.447)	0.899 (0.899, 0.900)	0.387 (0.385, 0.389)	0.000 (-0.001, 0.001)	0.000 (-0.001, 0.001)	0.000 (-0.000, 0.000)	0.000 (-0.000, 0.000)	0.000 (-0.000, 0.000)	0.000 (-0.001, 0.001)
qRS in V5-V6-I, aVL	0.980 (0.979, 0.980)	0.504 (0.503, 0.504)	0.986 (0.986, 0.987)	0.479 (0.477, 0.481)	0.000 (-0.001, 0.001)	0.000 (-0.001, 0.001)	0.000 (-0.000, 0.000)	0.000 (-0.000, 0.000)	0.000 (-0.000, 0.000)	0.000 (-0.001, 0.001)
QS complex in V1-V2-V3	0.990 (0.990, 0.990)	0.633 (0.632, 0.634)	0.995 (0.995, 0.995)	0.534 (0.532, 0.536)	0.000 (-0.001, 0.001)	0.000 (-0.001, 0.001)	0.000 (-0.000, 0.000)	0.000 (-0.000, 0.000)	0.000 (-0.000, 0.000)	0.000 (-0.001, 0.001)
R complex in V5-V6	0.987 (0.987, 0.987)	0.267 (0.267, 0.268)	0.944 (0.944, 0.944)	0.549 (0.547, 0.551)	0.000 (-0.001, 0.001)	0.000 (-0.001, 0.001)	0.659 (0.658, 0.659)	0.623 (0.623, 0.623)	0.000 (-0.000, 0.000)	0.000 (-0.001, 0.001)
RaVL > 11 mm	0.982 (0.982, 0.982)	0.340 (0.339, 0.341)	0.967 (0.967, 0.967)	0.283 (0.281, 0.285)	0.000 (-0.001, 0.001)	0.000 (-0.001, 0.001)	0.993 (0.993, 0.994)	0.000 (-0.000, 0.000)	0.889 (0.889, 0.889)	0.355 (0.354, 0.357)
T wave inversion (septal- V1-V2)	0.933 (0.932, 0.933)	0.496 (0.495, 0.497)	0.882 (0.882, 0.883)	0.495 (0.493, 0.497)	0.000 (-0.001, 0.001)	0.000 (-0.001, 0.001)	0.829 (0.829, 0.829)	0.827 (0.826, 0.827)	0.000 (-0.000, 0.000)	0.000 (-0.001, 0.001)
SV1 + RV5 or RV6 > 35 mm	0.982 (0.982, 0.983)	0.434 (0.433, 0.435)	0.975 (0.974, 0.975)	0.351 (0.349, 0.353)	0.000 (-0.001, 0.001)	0.000 (-0.001, 0.001)	0.995 (0.995, 0.995)	0.000 (-0.000, 0.000)	0.925 (0.925, 0.926)	0.448 (0.447, 0.450)
T wave inversion (inferior - II, III, aVF)	0.923 (0.923, 0.923)	0.468 (0.467, 0.469)	0.906 (0.906, 0.906)	0.398 (0.396, 0.400)	0.828 (0.827, 0.830)	0.833 (0.832, 0.834)	0.588 (0.587, 0.588)	0.589 (0.589, 0.589)	0.698 (0.698, 0.699)	0.401 (0.400, 0.403)
Monomorph	0.971 (0.971, 0.972)	0.482 (0.481, 0.483)	0.959 (0.959, 0.959)	0.471 (0.470, 0.473)	0.918 (0.917, 0.919)	0.899 (0.898, 0.900)	0.619 (0.619, 0.619)	0.617 (0.616, 0.617)	0.807 (0.807, 0.808)	0.474 (0.473, 0.476)
T wave inversion (anterior - V3-V4)	0.950 (0.950, 0.950)	0.496 (0.496, 0.497)	0.899 (0.899, 0.899)	0.373 (0.371, 0.375)	0.909 (0.908, 0.910)	0.911 (0.910, 0.912)	0.789 (0.789, 0.789)	0.787 (0.787, 0.788)	0.914 (0.914, 0.915)	0.506 (0.505, 0.508)
T wave inversion (lateral -I, aVL, V5-V6)	0.924 (0.924, 0.924)	0.466 (0.465, 0.467)	0.862 (0.862, 0.863)	0.353 (0.351, 0.355)	0.894 (0.893, 0.895)	0.894 (0.893, 0.895)	0.864 (0.864, 0.864)	0.863 (0.863, 0.864)	0.873 (0.873, 0.874)	0.445 (0.444, 0.447)
Low voltage	0.977 (0.977, 0.977)	0.707 (0.706, 0.708)	0.977 (0.976, 0.977)	0.688 (0.686, 0.690)	0.990 (0.989, 0.992)	0.989 (0.988, 0.990)	0.949 (0.949, 0.949)	0.949 (0.949, 0.949)	0.982 (0.981, 0.982)	0.601 (0.600, 0.603)
Lead misplacement	0.999 (0.999, 0.999)	0.835 (0.835, 0.836)	0.000 (-0.000, 0.000)	0.000 (-0.002, 0.002)	0.920 (0.919, 0.921)	0.923 (0.922, 0.924)	0.672 (0.672, 0.673)	0.667 (0.667, 0.667)	0.990 (0.989, 0.990)	0.559 (0.557, 0.560)
ST depression (anterior - V3-V4)	0.961 (0.961, 0.961)	0.422 (0.421, 0.423)	0.946 (0.946, 0.947)	0.390 (0.388, 0.392)	0.838 (0.836, 0.839)	0.839 (0.838, 0.840)	0.895 (0.895, 0.895)	0.896 (0.895, 0.896)	0.786 (0.785, 0.786)	0.502 (0.500, 0.503)
Early repolarization	0.988 (0.988, 0.988)	0.430 (0.429, 0.431)	0.988 (0.988, 0.989)	0.415 (0.414, 0.417)	0.996 (0.995, 0.997)	0.994 (0.993, 0.995)	0.704 (0.704, 0.704)	0.667 (0.667, 0.668)	0.795 (0.795, 0.796)	0.405 (0.404, 0.407)
ST upslopping	0.969 (0.969, 0.969)	0.459 (0.458, 0.459)	0.960 (0.960, 0.961)	0.437 (0.435, 0.439)	0.977 (0.976, 0.978)	0.968 (0.967, 0.969)	0.862 (0.861, 0.862)	0.855 (0.855, 0.855)	0.743 (0.743, 0.744)	0.359 (0.357, 0.360)
no_qrs	0.999 (0.999, 0.999)	0.951 (0.950, 0.951)	1.000 (1.000, 1.000)	0.249 (0.247, 0.251)	0.000 (-0.001, 0.001)	0.000 (-0.001, 0.001)	0.000 (-0.000, 0.000)	0.000 (-0.000, 0.000)	0.000 (-0.000, 0.000)	0.000 (-0.001, 0.001)
OVERALL	0.992 (0.991, 0.992)	0.741 (0.740, 0.742)	0.995 (0.994, 0.995)	0.828 (0.827, 0.830)	0.957 (0.956, 0.958)	0.957 (0.956, 0.958)	0.979 (0.979, 0.979)	0.979 (0.978, 0.979)	0.988 (0.988, 0.989)	0.813 (0.812, 0.815)

## Sheet: Table 11
Supplementary Table 11: Performance of the models on the MHI dataset (N = 287,039). When the CI are non-overlapping, the difference is reported in ΔSSL-SL. Prevalence for label groups counts any positive in a member of its class as a positive.
																Thresholds
		AUROC				AUPRC			SENSITIVITY			SPECIFICITY				PPV & NPV		SENSITIVITY & SPECIFICITY
Labels	Count	DeepECG-SL	DeepECG-SSL	DeLong test p-value	ΔSSL-SL	DeepECG-SL	DeepECG-SSL	ΔSSL-SL	DeepECG-SL	DeepECG-SSL	ΔSSL-SL	DeepECG-SL	DeepECG-SSL	ΔSSL-SL		DeepECG-SL	DeepECG-SSL	DeepECG-SL	DeepECG-SSL
RHYTHM	282073	0.997 (0.997, 0.997)	0.997 (0.997, 0.997)	0.089		0.985 (0.984, 0.985)	0.985 (0.984, 0.985)		0.972 (0.971, 0.973)	0.99 (0.99, 0.99)	0.018	0.976 (0.976, 0.976)	0.93 (0.929, 0.93)	-0.046		0.897	0.95	0.13	0.023
Ventricular tachycardia	263	0.995 (0.994, 0.997)	0.996 (0.995, 0.998)	0.07		0.439 (0.394, 0.481)	0.431 (0.387, 0.475)		0.943 (0.907, 0.975)	0.962 (0.93, 0.987)		0.983 (0.983, 0.984)	0.977 (0.976, 0.977)	-0.006		0.891	0.918	0.002	0.001
Bradycardia	58524	0.996 (0.996, 0.997)	0.995 (0.995, 0.996)	< 0.001	-0.001	0.988 (0.988, 0.989)	0.987 (0.987, 0.987)	-0.002	0.972 (0.971, 0.974)	0.984 (0.983, 0.985)	0.012	0.975 (0.975, 0.976)	0.946 (0.945, 0.947)	-0.029		0.894	0.95	0.304	0.073
Brugada	19	0.967 (0.951, 0.988)	0.926 (0.888, 0.976)	0.122		0.071 (0.008, 0.12)	0.025 (0.008, 0.043)		0.477 (0.182, 0.769)	0.0 (0.0, 0.0)	-0.477	0.992 (0.992, 0.993)	1.0 (1.0, 1.0)	0.008		0.106	0.537	0.001	0.537
Wolff-Parkinson-White (Pre-excitation syndrome)	438	0.99 (0.988, 0.993)	0.986 (0.983, 0.99)	0.029		0.677 (0.646, 0.71)	0.667 (0.64, 0.695)		0.908 (0.873, 0.94)	0.915 (0.883, 0.946)		0.975 (0.974, 0.975)	0.971 (0.97, 0.971)	-0.004		0.942	0.944	0.001	0.001
Atrial flutter	4481	0.985 (0.984, 0.986)	0.983 (0.982, 0.984)	< 0.001		0.704 (0.695, 0.713)	0.702 (0.693, 0.711)		0.946 (0.938, 0.953)	0.987 (0.983, 0.991)	0.041	0.957 (0.956, 0.958)	0.709 (0.707, 0.711)	-0.247		0.95	0.95	0.01	0.001
Ectopic atrial rhythm (< 100 BPM)	2212	0.937 (0.934, 0.94)	0.938 (0.935, 0.941)	0.745		0.243 (0.23, 0.256)	0.262 (0.249, 0.275)		0.853 (0.835, 0.87)	0.969 (0.961, 0.977)	0.117	0.868 (0.866, 0.869)	0.621 (0.619, 0.623)	-0.247		0.929	0.948	0.007	0.001
Atrial tachycardia (>= 100 BPM)	16094	0.99 (0.989, 0.99)	0.988 (0.987, 0.988)	< 0.001	-0.002	0.922 (0.92, 0.925)	0.914 (0.911, 0.916)	-0.008	0.943 (0.939, 0.948)	0.988 (0.986, 0.99)	0.044	0.969 (0.968, 0.969)	0.763 (0.761, 0.765)	-0.206		0.948	0.95	0.035	0.005
Sinusal	222820	0.991 (0.991, 0.992)	0.991 (0.99, 0.991)	< 0.001	-0.001	0.997 (0.997, 0.997)	0.997 (0.997, 0.997)		0.961 (0.96, 0.962)	0.917 (0.916, 0.918)	-0.044	0.959 (0.958, 0.961)	0.98 (0.979, 0.982)	0.021		0.228	0.04	0.872	0.95
Ventricular Rhythm	8965	0.996 (0.996, 0.996)	0.995 (0.995, 0.995)	< 0.001	-0.001	0.915 (0.911, 0.918)	0.896 (0.892, 0.9)	-0.018	0.97 (0.966, 0.974)	0.998 (0.997, 0.999)	0.028	0.975 (0.975, 0.976)	0.823 (0.822, 0.825)	-0.152		0.95	0.95	0.027	0.001
Supraventricular tachycardia	1489	0.966 (0.963, 0.968)	0.966 (0.963, 0.968)	0.866		0.335 (0.318, 0.352)	0.34 (0.323, 0.357)		0.906 (0.888, 0.923)	0.977 (0.968, 0.986)	0.071	0.901 (0.9, 0.902)	0.755 (0.754, 0.757)	-0.146		0.943	0.949	0.005	0.001
Junctional rhythm	4296	0.96 (0.958, 0.961)	0.963 (0.961, 0.964)	< 0.001		0.479 (0.468, 0.49)	0.461 (0.45, 0.471)		0.887 (0.876, 0.898)	0.993 (0.99, 0.995)	0.106	0.884 (0.883, 0.886)	0.604 (0.602, 0.607)	-0.28		0.948	0.95	0.013	0.001
Regular	247714	0.989 (0.989, 0.99)	0.99 (0.989, 0.99)	0.444		0.998 (0.998, 0.998)	0.998 (0.998, 0.998)		0.953 (0.952, 0.954)	0.909 (0.908, 0.91)	-0.044	0.952 (0.949, 0.954)	0.977 (0.976, 0.979)	0.026		0.114	0.003	0.898	0.95
Regularly irregular	15928	0.982 (0.982, 0.983)	0.982 (0.981, 0.982)	0.089		0.845 (0.841, 0.848)	0.842 (0.839, 0.845)		0.942 (0.938, 0.946)	0.992 (0.991, 0.994)	0.05	0.932 (0.931, 0.933)	0.683 (0.681, 0.685)	-0.249		0.946	0.95	0.058	0.003
Irregularly irregular	33664	0.988 (0.988, 0.989)	0.988 (0.988, 0.988)	0.002		0.932 (0.93, 0.933)	0.932 (0.93, 0.933)		0.953 (0.95, 0.955)	0.995 (0.995, 0.996)	0.043	0.94 (0.939, 0.942)	0.752 (0.75, 0.754)	-0.189		0.944	0.95	0.1	0.007
Afib	27797	0.995 (0.995, 0.995)	0.995 (0.995, 0.995)	0.077		0.954 (0.952, 0.955)	0.955 (0.954, 0.957)		0.968 (0.965, 0.97)	0.998 (0.997, 0.998)	0.03	0.972 (0.971, 0.972)	0.832 (0.831, 0.834)	-0.139		0.933	0.95	0.074	0.004
Premature ventricular complex	22416	0.98 (0.98, 0.981)	0.985 (0.985, 0.986)	< 0.001	0.005	0.868 (0.865, 0.871)	0.882 (0.88, 0.885)	0.015	0.928 (0.924, 0.932)	0.974 (0.972, 0.977)	0.047	0.95 (0.948, 0.951)	0.891 (0.89, 0.892)	-0.059		0.949	0.95	0.049	0.019
Premature atrial complex	11393	0.979 (0.978, 0.979)	0.98 (0.98, 0.981)	< 0.001	0.002	0.744 (0.74, 0.749)	0.763 (0.758, 0.768)	0.019	0.936 (0.931, 0.941)	0.991 (0.989, 0.993)	0.055	0.923 (0.922, 0.925)	0.748 (0.746, 0.75)	-0.176		0.95	0.949	0.037	0.003
CONDUCTION	131186	0.99 (0.99, 0.99)	0.988 (0.988, 0.988)	< 0.001	-0.002	0.869 (0.868, 0.87)	0.843 (0.842, 0.844)	-0.026	0.954 (0.953, 0.956)	0.994 (0.993, 0.994)	0.039	0.951 (0.95, 0.951)	0.766 (0.765, 0.767)	-0.185		0.95	0.95	0.033	0.002
Left anterior fascicular block	11780	0.982 (0.981, 0.983)	0.977 (0.976, 0.978)	< 0.001	-0.005	0.789 (0.784, 0.793)	0.727 (0.722, 0.733)	-0.062	0.941 (0.935, 0.946)	0.994 (0.992, 0.995)	0.053	0.933 (0.932, 0.934)	0.667 (0.665, 0.669)	-0.266		0.948	0.948	0.037	0.003
Delta wave	437	0.99 (0.988, 0.993)	0.988 (0.985, 0.992)	0.204		0.677 (0.646, 0.71)	0.665 (0.636, 0.694)		0.908 (0.873, 0.939)	0.913 (0.88, 0.942)		0.975 (0.974, 0.975)	0.972 (0.971, 0.973)	-0.003		0.943	0.939	0.001	0.001
2nd degree AV block - mobitz 2	3249	0.992 (0.991, 0.992)	0.991 (0.99, 0.992)	0.005		0.704 (0.694, 0.715)	0.702 (0.691, 0.712)		0.956 (0.948, 0.965)	0.991 (0.987, 0.995)	0.035	0.967 (0.966, 0.968)	0.841 (0.839, 0.842)	-0.126		0.945	0.946	0.012	0.001
Left bundle branch block	17607	0.98 (0.98, 0.981)	0.979 (0.978, 0.98)	< 0.001	-0.002	0.887 (0.884, 0.889)	0.874 (0.872, 0.877)	-0.012	0.928 (0.924, 0.933)	0.961 (0.957, 0.964)	0.032	0.943 (0.942, 0.944)	0.859 (0.857, 0.86)	-0.085		0.95	0.95	0.068	0.006
Right bundle branch block	28276	0.992 (0.991, 0.992)	0.99 (0.989, 0.99)	< 0.001	-0.002	0.953 (0.952, 0.954)	0.944 (0.942, 0.945)	-0.009	0.952 (0.949, 0.955)	0.958 (0.955, 0.96)	0.006	0.964 (0.963, 0.965)	0.947 (0.946, 0.948)	-0.017		0.95	0.95	0.126	0.044
Left axis deviation	45192	0.963 (0.962, 0.963)	0.949 (0.948, 0.95)	< 0.001	-0.014	0.869 (0.868, 0.871)	0.816 (0.814, 0.818)	-0.053	0.893 (0.89, 0.897)	0.975 (0.973, 0.977)	0.082	0.905 (0.904, 0.907)	0.633 (0.631, 0.636)	-0.272		0.931	0.95	0.154	0.031
Atrial paced	5437	0.995 (0.995, 0.996)	0.994 (0.993, 0.995)	< 0.001	-0.001	0.886 (0.88, 0.892)	0.9 (0.895, 0.905)	0.014	0.973 (0.967, 0.978)	0.989 (0.985, 0.992)	0.016	0.975 (0.975, 0.976)	0.882 (0.881, 0.883)	-0.093		0.949	0.949	0.018	0.001
Right axis deviation	4952	0.993 (0.993, 0.994)	0.991 (0.991, 0.992)	< 0.001	-0.002	0.783 (0.776, 0.79)	0.709 (0.7, 0.717)	-0.074	0.974 (0.969, 0.979)	0.998 (0.996, 0.999)	0.024	0.96 (0.959, 0.961)	0.82 (0.818, 0.821)	-0.14		0.949	0.949	0.017	0.001
Left posterior fascicular block	1089	0.99 (0.988, 0.991)	0.986 (0.985, 0.987)	0.002	-0.004	0.448 (0.426, 0.469)	0.316 (0.297, 0.334)	-0.132	0.969 (0.957, 0.98)	0.98 (0.97, 0.99)		0.947 (0.946, 0.948)	0.875 (0.873, 0.876)	-0.072		0.95	0.95	0.004	0.001
1st degree AV block	26042	0.989 (0.988, 0.989)	0.987 (0.987, 0.988)	< 0.001	-0.002	0.928 (0.926, 0.929)	0.925 (0.923, 0.927)		0.95 (0.947, 0.953)	0.988 (0.986, 0.989)	0.038	0.946 (0.945, 0.947)	0.805 (0.803, 0.807)	-0.141		0.95	0.95	0.071	0.01
Right superior axis	53	0.999 (0.998, 0.999)	0.997 (0.996, 0.998)	0.005	-0.002	0.187 (0.135, 0.238)	0.097 (0.073, 0.124)	-0.09	0.98 (0.926, 1.0)	0.812 (0.69, 0.929)		0.99 (0.99, 0.99)	0.997 (0.997, 0.997)	0.007		0.854	0.949	0.002	0.003
Nonspecific intraventricular conduction delay	9035	0.974 (0.973, 0.975)	0.97 (0.97, 0.971)	< 0.001	-0.004	0.651 (0.645, 0.658)	0.6 (0.593, 0.607)	-0.051	0.937 (0.931, 0.943)	0.992 (0.99, 0.994)	0.055	0.911 (0.91, 0.912)	0.661 (0.659, 0.663)	-0.25		0.949	0.95	0.022	0.003
Third Degree AV Block	818	0.953 (0.949, 0.957)	0.959 (0.956, 0.963)	0.001		0.305 (0.282, 0.328)	0.338 (0.316, 0.36)		0.904 (0.879, 0.925)	0.958 (0.942, 0.973)	0.055	0.839 (0.838, 0.841)	0.8 (0.798, 0.802)	-0.039		0.948	0.948	0.002	0.001
2nd degree AV block - mobitz 1	1720	0.957 (0.953, 0.961)	0.957 (0.954, 0.961)	0.9		0.448 (0.43, 0.465)	0.453 (0.435, 0.47)		0.867 (0.848, 0.886)	0.958 (0.946, 0.969)	0.091	0.937 (0.936, 0.938)	0.693 (0.691, 0.695)	-0.244		0.912	0.949	0.006	0.001
Prolonged QT	15507	0.957 (0.956, 0.958)	0.953 (0.952, 0.954)	< 0.001	-0.004	0.663 (0.659, 0.668)	0.645 (0.64, 0.65)	-0.018	0.912 (0.907, 0.918)	0.998 (0.997, 0.999)	0.086	0.876 (0.874, 0.877)	0.31 (0.308, 0.312)	-0.566		0.95	0.95	0.039	0.002
U wave	274	0.98 (0.975, 0.987)	0.979 (0.973, 0.986)	0.779		0.444 (0.398, 0.489)	0.341 (0.299, 0.382)	-0.103	0.846 (0.794, 0.895)	0.924 (0.887, 0.957)		0.988 (0.988, 0.988)	0.955 (0.954, 0.956)	-0.033		0.95	0.938	0.006	0.001
LV pacing	181	0.996 (0.995, 0.997)	0.995 (0.995, 0.997)	0.743		0.3 (0.255, 0.345)	0.316 (0.271, 0.366)		0.968 (0.935, 0.993)	0.961 (0.925, 0.992)		0.975 (0.974, 0.975)	0.972 (0.971, 0.972)	-0.003		0.938	0.943	0.003	0.002
Ventricular paced	15390	0.996 (0.996, 0.996)	0.995 (0.995, 0.996)	0.002		0.965 (0.963, 0.966)	0.962 (0.961, 0.964)		0.972 (0.969, 0.975)	0.987 (0.985, 0.989)	0.015	0.981 (0.981, 0.982)	0.943 (0.942, 0.944)	-0.038		0.948	0.949	0.052	0.009
CHAMBER ENLARGEMENT	49323	0.99 (0.99, 0.99)	0.979 (0.978, 0.979)	< 0.001	-0.012	0.897 (0.895, 0.898)	0.731 (0.728, 0.733)	-0.166	0.949 (0.947, 0.951)	0.993 (0.992, 0.994)	0.044	0.959 (0.959, 0.96)	0.727 (0.726, 0.728)	-0.232		0.95	0.95	0.019	0.003
Bi-atrial enlargement	465	0.993 (0.991, 0.994)	0.987 (0.984, 0.989)	< 0.001	-0.006	0.504 (0.469, 0.535)	0.305 (0.276, 0.335)	-0.199	0.93 (0.899, 0.956)	0.955 (0.93, 0.976)		0.979 (0.978, 0.98)	0.928 (0.927, 0.929)	-0.051		0.76	0.94	0.001	0.001
Left atrial enlargement	10502	0.975 (0.974, 0.977)	0.962 (0.961, 0.963)	< 0.001	-0.013	0.793 (0.788, 0.798)	0.645 (0.639, 0.651)	-0.148	0.918 (0.912, 0.925)	0.986 (0.983, 0.989)	0.068	0.951 (0.95, 0.952)	0.568 (0.565, 0.57)	-0.384		0.95	0.948	0.019	0.003
Right atrial enlargement	1030	0.98 (0.977, 0.983)	0.973 (0.97, 0.977)	0.012	-0.007	0.605 (0.585, 0.624)	0.356 (0.336, 0.376)	-0.248	0.913 (0.892, 0.932)	0.977 (0.966, 0.987)	0.064	0.949 (0.948, 0.95)	0.781 (0.78, 0.783)	-0.168		0.833	0.945	0.001	0.001
Left ventricular hypertrophy	37577	0.985 (0.985, 0.985)	0.944 (0.943, 0.944)	< 0.001	-0.042	0.943 (0.942, 0.944)	0.777 (0.774, 0.78)	-0.166	0.94 (0.937, 0.943)	0.948 (0.945, 0.951)	0.008	0.948 (0.947, 0.949)	0.74 (0.738, 0.742)	-0.208		0.848	0.95	0.063	0.035
Right ventricular hypertrophy	2723	0.986 (0.985, 0.987)	0.986 (0.985, 0.987)	0.72		0.618 (0.605, 0.631)	0.582 (0.569, 0.595)	-0.036	0.961 (0.953, 0.97)	0.988 (0.983, 0.993)	0.027	0.936 (0.934, 0.937)	0.837 (0.835, 0.838)	-0.099		0.949	0.945	0.006	0.001
PERICARDITIS	2463	0.988 (0.987, 0.989)	0.986 (0.985, 0.987)	0.12		0.514 (0.501, 0.529)	0.48 (0.465, 0.494)	-0.035	0.971 (0.963, 0.979)	0.989 (0.983, 0.993)	0.018	0.945 (0.944, 0.946)	0.841 (0.839, 0.842)	-0.104		0.907	0.938	0.004	0.001
INFARCT, ISCHEMIA	73147	0.985 (0.984, 0.985)	0.981 (0.98, 0.981)	< 0.001	-0.004	0.773 (0.771, 0.775)	0.719 (0.717, 0.721)	-0.054	0.944 (0.942, 0.946)	0.996 (0.995, 0.996)	0.052	0.938 (0.938, 0.938)	0.641 (0.64, 0.642)	-0.297		0.95	0.95	0.021	0.001
Q wave (septal- V1-V2)	14390	0.984 (0.983, 0.985)	0.975 (0.974, 0.976)	< 0.001	-0.009	0.847 (0.843, 0.85)	0.764 (0.76, 0.769)	-0.082	0.932 (0.927, 0.937)	0.994 (0.992, 0.995)	0.062	0.948 (0.947, 0.949)	0.567 (0.565, 0.57)	-0.381		0.945	0.948	0.033	0.003
ST elevation (anterior - V3-V4)	3208	0.974 (0.973, 0.976)	0.97 (0.969, 0.972)	< 0.001	-0.004	0.551 (0.539, 0.563)	0.497 (0.485, 0.51)	-0.054	0.906 (0.894, 0.918)	0.986 (0.98, 0.99)	0.079	0.933 (0.932, 0.934)	0.686 (0.684, 0.688)	-0.247		0.943	0.95	0.01	0.001
Q wave (posterior - V7-V9)	1440	0.983 (0.982, 0.985)	0.985 (0.983, 0.986)	0.269		0.491 (0.474, 0.509)	0.474 (0.456, 0.491)		0.938 (0.923, 0.953)	0.978 (0.968, 0.987)	0.04	0.936 (0.935, 0.937)	0.873 (0.871, 0.874)	-0.063		0.945	0.95	0.003	0.001
Q wave (inferior - II, III, aVF)	36979	0.973 (0.972, 0.973)	0.964 (0.964, 0.965)	< 0.001	-0.009	0.868 (0.866, 0.871)	0.831 (0.829, 0.834)	-0.037	0.916 (0.912, 0.919)	0.982 (0.981, 0.984)	0.067	0.916 (0.915, 0.917)	0.707 (0.705, 0.709)	-0.209		0.948	0.95	0.116	0.017
Q wave (anterior - V3-V4)	16713	0.98 (0.98, 0.98)	0.97 (0.97, 0.971)	< 0.001	-0.01	0.795 (0.792, 0.799)	0.742 (0.738, 0.747)	-0.053	0.951 (0.947, 0.955)	0.996 (0.994, 0.997)	0.044	0.913 (0.912, 0.914)	0.565 (0.563, 0.567)	-0.348		0.95	0.949	0.042	0.003
ST elevation (lateral - I, aVL, V5-V6)	2325	0.985 (0.983, 0.986)	0.985 (0.984, 0.987)	0.215		0.525 (0.511, 0.539)	0.511 (0.496, 0.525)		0.938 (0.927, 0.95)	0.982 (0.976, 0.989)	0.044	0.95 (0.95, 0.951)	0.853 (0.852, 0.855)	-0.097		0.948	0.95	0.006	0.001
Q wave (lateral- I, aVL, V5-V6)	8411	0.98 (0.98, 0.981)	0.977 (0.976, 0.978)	< 0.001	-0.004	0.684 (0.677, 0.691)	0.629 (0.621, 0.636)	-0.055	0.951 (0.946, 0.956)	0.996 (0.994, 0.997)	0.045	0.917 (0.916, 0.918)	0.648 (0.645, 0.65)	-0.269		0.948	0.949	0.018	0.001
ST depression (lateral - I, avL, V5-V6)	9861	0.969 (0.968, 0.97)	0.963 (0.962, 0.964)	< 0.001	-0.006	0.694 (0.688, 0.7)	0.635 (0.629, 0.642)	-0.059	0.924 (0.917, 0.93)	0.995 (0.993, 0.996)	0.071	0.898 (0.897, 0.9)	0.45 (0.448, 0.452)	-0.448		0.949	0.95	0.026	0.001
Acute MI	5268	0.98 (0.979, 0.981)	0.978 (0.977, 0.979)	0.004		0.679 (0.671, 0.687)	0.637 (0.628, 0.645)	-0.042	0.937 (0.929, 0.945)	0.994 (0.991, 0.996)	0.056	0.923 (0.922, 0.924)	0.646 (0.644, 0.648)	-0.276		0.95	0.95	0.009	0.001
ST elevation (septal - V1-V2)	2776	0.975 (0.974, 0.977)	0.973 (0.971, 0.975)	0.034		0.557 (0.543, 0.57)	0.496 (0.483, 0.508)	-0.062	0.92 (0.907, 0.932)	0.989 (0.984, 0.993)	0.068	0.923 (0.922, 0.924)	0.702 (0.7, 0.703)	-0.222		0.943	0.949	0.008	0.001
ST elevation (inferior - II, III, aVF)	3528	0.978 (0.976, 0.979)	0.976 (0.974, 0.977)	0.061		0.618 (0.608, 0.629)	0.571 (0.56, 0.582)	-0.047	0.915 (0.905, 0.926)	0.99 (0.986, 0.994)	0.075	0.938 (0.937, 0.938)	0.662 (0.66, 0.664)	-0.275		0.948	0.95	0.01	0.001
ST elevation (posterior - V7-V8-V9)	363	0.993 (0.992, 0.995)	0.994 (0.993, 0.995)	0.522		0.373 (0.335, 0.41)	0.394 (0.357, 0.431)		0.947 (0.917, 0.973)	0.953 (0.924, 0.978)		0.971 (0.97, 0.971)	0.968 (0.968, 0.969)	-0.002		0.919	0.835	0.002	0.001
ST depression (inferior - II, III, aVF)	3017	0.973 (0.971, 0.975)	0.966 (0.964, 0.968)	< 0.001	-0.007	0.557 (0.544, 0.569)	0.438 (0.425, 0.451)	-0.119	0.894 (0.881, 0.906)	0.978 (0.972, 0.984)	0.085	0.943 (0.942, 0.944)	0.673 (0.671, 0.675)	-0.27		0.949	0.95	0.012	0.001
ST depression (anterior - V3-V4)	2218	0.983 (0.981, 0.984)	0.982 (0.981, 0.983)	0.53		0.584 (0.571, 0.597)	0.475 (0.46, 0.49)	-0.109	0.927 (0.914, 0.94)	0.991 (0.986, 0.995)	0.064	0.941 (0.94, 0.942)	0.771 (0.769, 0.772)	-0.17		0.942	0.95	0.008	0.001
OTHER	274799	0.985 (0.985, 0.985)	0.981 (0.981, 0.981)	< 0.001	-0.004	0.905 (0.905, 0.906)	0.885 (0.885, 0.886)	-0.02	0.945 (0.945, 0.946)	0.995 (0.994, 0.995)	0.049	0.928 (0.928, 0.929)	0.729 (0.729, 0.73)	-0.199		0.95	0.95	0.086	0.005
ST downslopping	27519	0.961 (0.96, 0.961)	0.955 (0.954, 0.955)	< 0.001	-0.006	0.77 (0.766, 0.773)	0.722 (0.718, 0.726)	-0.048	0.905 (0.901, 0.909)	0.99 (0.988, 0.991)	0.085	0.887 (0.885, 0.888)	0.602 (0.599, 0.604)	-0.285		0.95	0.95	0.066	0.009
ST depression (septal- V1-V2)	340	0.967 (0.962, 0.972)	0.977 (0.973, 0.98)	0.012	0.01	0.172 (0.143, 0.2)	0.173 (0.146, 0.201)		0.907 (0.868, 0.942)	0.945 (0.915, 0.974)		0.917 (0.915, 0.918)	0.897 (0.896, 0.899)	-0.019		0.807	0.934	0.002	0.001
R/S ratio in V1-V2 >1	6779	0.992 (0.992, 0.992)	0.99 (0.989, 0.99)	< 0.001	-0.003	0.811 (0.806, 0.817)	0.775 (0.769, 0.781)	-0.036	0.969 (0.964, 0.974)	0.996 (0.995, 0.998)	0.027	0.95 (0.949, 0.951)	0.816 (0.815, 0.818)	-0.133		0.949	0.949	0.025	0.001
RV1 + SV6 > 11 mm	2527	0.988 (0.987, 0.989)	0.986 (0.985, 0.987)	0.008		0.606 (0.591, 0.62)	0.54 (0.525, 0.554)	-0.066	0.954 (0.943, 0.964)	0.988 (0.983, 0.993)	0.034	0.948 (0.947, 0.949)	0.848 (0.846, 0.849)	-0.1		0.948	0.95	0.008	0.001
Polymorph	5534	0.968 (0.967, 0.969)	0.968 (0.967, 0.969)	0.904		0.531 (0.522, 0.54)	0.527 (0.518, 0.536)		0.912 (0.902, 0.921)	0.996 (0.994, 0.998)	0.084	0.901 (0.899, 0.902)	0.56 (0.557, 0.562)	-0.341		0.949	0.949	0.02	0.001
rSR' in V1-V2	12248	0.988 (0.988, 0.989)	0.987 (0.986, 0.987)	< 0.001	-0.002	0.835 (0.831, 0.839)	0.808 (0.804, 0.812)	-0.027	0.966 (0.962, 0.969)	0.995 (0.993, 0.996)	0.029	0.942 (0.941, 0.943)	0.772 (0.77, 0.774)	-0.17		0.948	0.95	0.035	0.002
QRS complex negative in III	38039	0.917 (0.916, 0.918)	0.893 (0.892, 0.894)	< 0.001	-0.024	0.684 (0.681, 0.687)	0.616 (0.613, 0.619)	-0.068	0.836 (0.831, 0.84)	0.989 (0.987, 0.99)	0.153	0.837 (0.836, 0.839)	0.358 (0.356, 0.36)	-0.48		0.949	0.95	0.144	0.01
qRS in V5-V6-I, aVL	6464	0.98 (0.979, 0.98)	0.978 (0.977, 0.979)	0.001	-0.002	0.645 (0.636, 0.653)	0.602 (0.594, 0.611)	-0.042	0.955 (0.948, 0.961)	0.995 (0.992, 0.997)	0.04	0.908 (0.906, 0.909)	0.691 (0.689, 0.693)	-0.217		0.95	0.949	0.014	0.001
QS complex in V1-V2-V3	9047	0.99 (0.99, 0.99)	0.987 (0.987, 0.988)	< 0.001	-0.003	0.839 (0.835, 0.843)	0.816 (0.811, 0.821)	-0.023	0.955 (0.95, 0.96)	0.997 (0.995, 0.998)	0.042	0.95 (0.95, 0.951)	0.686 (0.684, 0.688)	-0.264		0.95	0.949	0.035	0.001
R complex in V5-V6	20810	0.988 (0.987, 0.988)	0.987 (0.986, 0.987)	< 0.001	-0.001	0.888 (0.886, 0.891)	0.885 (0.883, 0.888)		0.947 (0.944, 0.951)	0.986 (0.984, 0.988)	0.038	0.954 (0.953, 0.955)	0.85 (0.849, 0.852)	-0.103		0.949	0.95	0.078	0.006
RaVL > 11 mm	16139	0.982 (0.982, 0.983)	0.951 (0.95, 0.952)	< 0.001	-0.031	0.802 (0.798, 0.806)	0.603 (0.597, 0.609)	-0.199	0.949 (0.945, 0.953)	0.994 (0.993, 0.996)	0.045	0.932 (0.931, 0.933)	0.51 (0.507, 0.512)	-0.422		0.95	0.95	0.05	0.002
T wave inversion (septal- V1-V2)	29844	0.932 (0.931, 0.933)	0.918 (0.917, 0.919)	< 0.001	-0.014	0.718 (0.715, 0.722)	0.67 (0.666, 0.673)	-0.048	0.846 (0.841, 0.851)	0.989 (0.988, 0.991)	0.143	0.863 (0.862, 0.865)	0.379 (0.376, 0.381)	-0.485		0.949	0.95	0.107	0.006
SV1 + RV5 or RV6 > 35 mm	7460	0.983 (0.982, 0.983)	0.965 (0.964, 0.966)	< 0.001	-0.018	0.698 (0.691, 0.706)	0.53 (0.523, 0.538)	-0.168	0.945 (0.939, 0.952)	0.997 (0.996, 0.998)	0.052	0.933 (0.932, 0.934)	0.52 (0.518, 0.522)	-0.413		0.949	0.945	0.023	0.001
T wave inversion (inferior - II, III, aVF)	54852	0.923 (0.923, 0.924)	0.907 (0.907, 0.908)	< 0.001	-0.016	0.771 (0.769, 0.773)	0.734 (0.732, 0.737)	-0.037	0.85 (0.846, 0.853)	0.972 (0.971, 0.974)	0.123	0.836 (0.834, 0.838)	0.533 (0.53, 0.535)	-0.303		0.947	0.949	0.198	0.035
Monomorph	263053	0.971 (0.971, 0.972)	0.971 (0.97, 0.971)	0.003		0.997 (0.997, 0.997)	0.997 (0.997, 0.997)		0.909 (0.907, 0.91)	0.873 (0.872, 0.874)	-0.036	0.922 (0.918, 0.926)	0.952 (0.948, 0.955)	0.03		0.013	0.001	0.938	0.95
T wave inversion (anterior - V3-V4)	25789	0.95 (0.949, 0.951)	0.942 (0.941, 0.942)	< 0.001	-0.008	0.728 (0.724, 0.731)	0.685 (0.682, 0.689)	-0.042	0.899 (0.895, 0.903)	0.995 (0.993, 0.995)	0.096	0.855 (0.853, 0.856)	0.468 (0.465, 0.47)	-0.387		0.95	0.95	0.077	0.005
T wave inversion (lateral -I, aVL, V5-V6)	54495	0.924 (0.924, 0.925)	0.912 (0.911, 0.912)	< 0.001	-0.013	0.774 (0.772, 0.777)	0.743 (0.74, 0.745)	-0.032	0.857 (0.853, 0.861)	0.982 (0.98, 0.983)	0.125	0.831 (0.83, 0.833)	0.471 (0.469, 0.474)	-0.36		0.949	0.95	0.17	0.019
Low voltage	9964	0.978 (0.977, 0.978)	0.941 (0.94, 0.942)	< 0.001	-0.037	0.713 (0.707, 0.718)	0.471 (0.464, 0.478)	-0.242	0.933 (0.927, 0.938)	0.995 (0.993, 0.996)	0.062	0.928 (0.927, 0.929)	0.382 (0.38, 0.384)	-0.546		0.95	0.948	0.058	0.003
Lead misplacement	12	0.999 (0.999, 1.0)	0.999 (0.998, 1.0)	0.125		0.188 (0.093, 0.291)	0.338 (0.154, 0.515)		0.82 (0.5, 1.0)	0.0 (0.0, 0.0)	-0.82	1.0 (1.0, 1.0)	1.0 (1.0, 1.0)	0		0.285	0.792	0.029	0.439
ST depression (anterior - V3-V4)	2218	0.983 (0.981, 0.984)	0.982 (0.981, 0.983)	0.53		0.584 (0.571, 0.597)	0.475 (0.46, 0.49)	-0.109	0.927 (0.914, 0.94)	0.991 (0.986, 0.995)	0.064	0.941 (0.94, 0.942)	0.771 (0.769, 0.772)	-0.17		0.942	0.95	0.008	0.001
Early repolarization	2305	0.989 (0.987, 0.99)	0.987 (0.985, 0.988)	0.049		0.564 (0.549, 0.578)	0.518 (0.504, 0.532)	-0.046	0.962 (0.953, 0.971)	0.987 (0.981, 0.992)	0.025	0.954 (0.953, 0.955)	0.878 (0.877, 0.88)	-0.076		0.886	0.95	0.004	0.001
ST upslopping	4584	0.969 (0.968, 0.971)	0.963 (0.962, 0.965)	< 0.001	-0.006	0.503 (0.493, 0.514)	0.45 (0.44, 0.461)	-0.053	0.93 (0.921, 0.939)	0.987 (0.983, 0.991)	0.056	0.899 (0.897, 0.9)	0.604 (0.601, 0.606)	-0.295		0.919	0.95	0.011	0.001
no_qrs	107	0.999 (0.999, 1.0)	0.997 (0.996, 0.999)	0.144		0.952 (0.931, 0.978)	0.94 (0.915, 0.968)		0.973 (0.926, 1.0)	0.878 (0.795, 0.947)		0.998 (0.998, 0.998)	1.0 (1.0, 1.0)	0.002		0.775	0.923	0.005	0.65
OVERALL	286575	0.992 (0.992, 0.992)	0.99 (0.99, 0.99)	< 0.001	-0.002	0.937 (0.936, 0.937)	0.923 (0.922, 0.923)	-0.014	0.959 (0.958, 0.959)	0.994 (0.994, 0.994)	0.035	0.952 (0.951, 0.952)	0.795 (0.794, 0.796)	-0.156		0.95	0.95	0.062	0.005

## Sheet: Sheet10
			Labels	DeepECG-SL-ppv_npv	DeepECG-SSL-ppv_npv	DeepECG-SL-sens_spec	DeepECG-SSL-sens_spec
		0	RHYTHM	0.897	0.95	0.13	0.023
		1	Ventricular tachycardia	0.891	0.918	0.002	0.001
		2	Bradycardia	0.894	0.95	0.304	0.073
		3	Brugada	0.106	0.537	0.001	0.537
		4	Wolff-Parkinson-White (Pre-excitation syndrome)	0.942	0.944	0.001	0.001
		5	Atrial flutter	0.95	0.95	0.01	0.001
		6	Ectopic atrial rhythm (< 100 BPM)	0.929	0.948	0.007	0.001
		7	Atrial tachycardia (>= 100 BPM)	0.948	0.95	0.035	0.005
		8	Sinusal	0.228	0.04	0.872	0.95
		9	Ventricular Rhythm	0.95	0.95	0.027	0.001
		10	Supraventricular tachycardia	0.943	0.949	0.005	0.001
		11	Junctional rhythm	0.948	0.95	0.013	0.001
		12	Regular	0.114	0.003	0.898	0.95
		13	Regularly irregular	0.946	0.95	0.058	0.003
		14	Irregularly irregular	0.944	0.95	0.1	0.007
		15	Afib	0.933	0.95	0.074	0.004
		16	Premature ventricular complex	0.949	0.95	0.049	0.019
		17	Premature atrial complex	0.95	0.949	0.037	0.003
		18	CONDUCTION	0.95	0.95	0.033	0.002
		19	Left anterior fascicular block	0.948	0.948	0.037	0.003
		20	Delta wave	0.943	0.939	0.001	0.001
		21	2nd degree AV block - mobitz 2	0.945	0.946	0.012	0.001
		22	Left bundle branch block	0.95	0.95	0.068	0.006
		23	Right bundle branch block	0.95	0.95	0.126	0.044
		24	Left axis deviation	0.931	0.95	0.154	0.031
		25	Atrial paced	0.949	0.949	0.018	0.001
		26	Right axis deviation	0.949	0.949	0.017	0.001
		27	Left posterior fascicular block	0.95	0.95	0.004	0.001
		28	1st degree AV block	0.95	0.95	0.071	0.01
		29	Right superior axis	0.854	0.949	0.002	0.003
		30	Nonspecific intraventricular conduction delay	0.949	0.95	0.022	0.003
		31	Third Degree AV Block	0.948	0.948	0.002	0.001
		32	2nd degree AV block - mobitz 1	0.912	0.949	0.006	0.001
		33	Prolonged QT	0.95	0.95	0.039	0.002
		34	U wave	0.95	0.938	0.006	0.001
		35	LV pacing	0.938	0.943	0.003	0.002
		36	Ventricular paced	0.948	0.949	0.052	0.009
		37	CHAMBER ENLARGEMENT	0.95	0.95	0.019	0.003
		38	Bi-atrial enlargement	0.76	0.94	0.001	0.001
		39	Left atrial enlargement	0.95	0.948	0.019	0.003
		40	Right atrial enlargement	0.833	0.945	0.001	0.001
		41	Left ventricular hypertrophy	0.848	0.95	0.063	0.035
		42	Right ventricular hypertrophy	0.949	0.945	0.006	0.001
		43	PERICARDITIS	0.907	0.938	0.004	0.001
		44	INFARCT, ISCHEMIA	0.95	0.95	0.021	0.001
		45	Q wave (septal- V1-V2)	0.945	0.948	0.033	0.003
		46	ST elevation (anterior - V3-V4)	0.943	0.95	0.01	0.001
		47	Q wave (posterior - V7-V9)	0.945	0.95	0.003	0.001
		48	Q wave (inferior - II, III, aVF)	0.948	0.95	0.116	0.017
		49	Q wave (anterior - V3-V4)	0.95	0.949	0.042	0.003
		50	ST elevation (lateral - I, aVL, V5-V6)	0.948	0.95	0.006	0.001
		51	Q wave (lateral- I, aVL, V5-V6)	0.948	0.949	0.018	0.001
		52	ST depression (lateral - I, avL, V5-V6)	0.949	0.95	0.026	0.001
		53	Acute MI	0.95	0.95	0.009	0.001
		54	ST elevation (septal - V1-V2)	0.943	0.949	0.008	0.001
		55	ST elevation (inferior - II, III, aVF)	0.948	0.95	0.01	0.001
		56	ST elevation (posterior - V7-V8-V9)	0.919	0.835	0.002	0.001
		57	ST depression (inferior - II, III, aVF)	0.949	0.95	0.012	0.001
		58	ST depression (anterior - V3-V4)	0.942	0.95	0.008	0.001
		59	OTHER	0.95	0.95	0.086	0.005
		60	ST downslopping	0.95	0.95	0.066	0.009
		61	ST depression (septal- V1-V2)	0.807	0.934	0.002	0.001
		62	R/S ratio in V1-V2 >1	0.949	0.949	0.025	0.001
		63	RV1 + SV6 > 11 mm	0.948	0.95	0.008	0.001
		64	Polymorph	0.949	0.949	0.02	0.001
		65	rSR' in V1-V2	0.948	0.95	0.035	0.002
		66	QRS complex negative in III	0.949	0.95	0.144	0.01
		67	qRS in V5-V6-I, aVL	0.95	0.949	0.014	0.001
		68	QS complex in V1-V2-V3	0.95	0.949	0.035	0.001
		69	R complex in V5-V6	0.949	0.95	0.078	0.006
		70	RaVL > 11 mm	0.95	0.95	0.05	0.002
		71	T wave inversion (septal- V1-V2)	0.949	0.95	0.107	0.006
		72	SV1 + RV5 or RV6 > 35 mm	0.949	0.945	0.023	0.001
		73	T wave inversion (inferior - II, III, aVF)	0.947	0.949	0.198	0.035
		74	Monomorph	0.013	0.001	0.938	0.95
		75	T wave inversion (anterior - V3-V4)	0.95	0.95	0.077	0.005
		76	T wave inversion (lateral -I, aVL, V5-V6)	0.949	0.95	0.17	0.019
		77	Low voltage	0.95	0.948	0.058	0.003
		78	Lead misplacement	0.285	0.792	0.029	0.439
		79	ST depression (anterior - V3-V4)	0.942	0.95	0.008	0.001
		80	Early repolarization	0.886	0.95	0.004	0.001
		81	ST upslopping	0.919	0.95	0.011	0.001
		82	no_qrs	0.775	0.923	0.005	0.65
		83	ALL	0.95	0.95	0.062	0.005
		0	label_5y	0.377	0.231	0.207	0.231
		0	LVEF_EQUAL_OR_UNDER_40_tte_lvef	0.545	0.932	0.197	0.002
		0	LVEF_UNDER_50_tte_lvef	0.532	0.949	0.268	0.032
		0	LQTS	0.308	0.88	0.303	0.015
		0	LQTS_TYPE_1	0.388	0.094	0.388	0.094

## Sheet: Table 12
Supplementary Table 12: Performance of the models on the MIMIC-IV dataset (N = 242349). When the CI are non-overlapping, the difference is reported in ΔSSL-SL. Prevalence for label groups counts any positive in a member of its class as a positive.
		AUROC				AUPRC				SENSITIVITY			SPECIFICITY
Labels	Count	DeepECG-SL	DeepECG-SSL	DeLong test p-value	ΔSSL-SL	DeepECG-SL	DeepECG-SSL	ΔSSL-SL	DeepECG-SSL	DeepECG-SL	DeepECG-SSL	ΔSSL-SL	DeepECG-SL	DeepECG-SSL	ΔSSL-SL
RHYTHM	241803	0.993 (0.993, 0.993)	0.993 (0.992, 0.993)	0.012		0.93 (0.929, 0.93)	0.934 (0.934, 0.935)	0.005	0.987 (0.987, 0.987)	0.975 (0.975, 0.975)	0.983 (0.983, 0.983)	0.008	0.978 (0.978, 0.979)	0.951 (0.95, 0.951)	-0.028
Ventricular tachycardia	30	0.996 (0.994, 0.998)	0.996 (0.995, 0.998)	0.72		0.271 (0.153, 0.369)	0.182 (0.083, 0.269)		1.0 (1.0, 1.0)	0.634 (0.429, 0.84)	0.639 (0.437, 0.846)		0.999 (0.999, 0.999)	0.998 (0.998, 0.999)	-0.001
Bradycardia	16922	0.984 (0.983, 0.985)	0.982 (0.981, 0.983)	< 0.001	-0.002	0.803 (0.798, 0.808)	0.794 (0.789, 0.799)		0.984 (0.983, 0.984)	0.956 (0.953, 0.96)	0.967 (0.963, 0.97)	0.01	0.973 (0.973, 0.974)	0.948 (0.947, 0.949)	-0.025
Brugada	0	0.0 (0.0, 0.0)	0.0 (0.0, 0.0)			0.0 (-0.0, 0.0)	0.0 (-0.0, 0.0)		0.0 (0.0, 0.0)	0.0 (0.0, 0.0)	0.0 (0.0, 0.0)		0.0 (0.0, 0.0)	0.0 (0.0, 0.0)
Wolff-Parkinson-White (Pre-excitation syndrome)	1	0.55 (0.0, 0.795)	0.198 (0.0, 0.283)			0.0 (-0.0, 0.0)	0.0 (-0.0, 0.0)		1.0 (1.0, 1.0)	0.0 (0.0, 0.0)	0.0 (0.0, 0.0)		0.998 (0.998, 0.998)	0.994 (0.994, 0.995)	-0.004
Atrial flutter	429	0.933 (0.923, 0.944)	0.941 (0.934, 0.948)	0.253		0.287 (0.256, 0.318)	0.277 (0.246, 0.312)		0.998 (0.998, 0.998)	0.522 (0.463, 0.581)	0.847 (0.808, 0.885)	0.325	0.994 (0.994, 0.995)	0.88 (0.879, 0.882)	-0.114
Ectopic atrial rhythm (< 100 BPM)	1908	0.904 (0.9, 0.908)	0.947 (0.945, 0.95)	< 0.001	0.043	0.162 (0.15, 0.173)	0.248 (0.235, 0.261)	0.086	0.992 (0.992, 0.993)	0.44 (0.413, 0.468)	0.919 (0.904, 0.933)	0.479	0.972 (0.971, 0.973)	0.83 (0.828, 0.831)	-0.142
Atrial tachycardia (>= 100 BPM)	4471	0.983 (0.981, 0.985)	0.979 (0.977, 0.981)	< 0.001	-0.004	0.839 (0.831, 0.848)	0.833 (0.825, 0.842)		0.994 (0.994, 0.995)	0.922 (0.912, 0.931)	0.954 (0.946, 0.961)	0.032	0.992 (0.992, 0.993)	0.872 (0.87, 0.874)	-0.12
Sinusal	235736	0.871 (0.868, 0.873)	0.874 (0.871, 0.877)	0.015		0.995 (0.995, 0.995)	0.995 (0.995, 0.995)		0.723 (0.691, 0.752)	0.974 (0.973, 0.975)	0.942 (0.941, 0.943)	-0.032	0.393 (0.379, 0.407)	0.539 (0.523, 0.553)	0.146
Ventricular Rhythm	186	0.96 (0.954, 0.967)	0.967 (0.963, 0.97)	0.099		0.016 (0.014, 0.018)	0.015 (0.013, 0.017)		0.999 (0.999, 0.999)	0.096 (0.051, 0.149)	0.877 (0.818, 0.93)	0.78	0.996 (0.996, 0.996)	0.938 (0.937, 0.939)	-0.058
Supraventricular tachycardia	873	0.872 (0.864, 0.881)	0.86 (0.851, 0.869)	< 0.001		0.1 (0.087, 0.113)	0.086 (0.074, 0.097)		0.997 (0.996, 0.997)	0.324 (0.289, 0.358)	0.648 (0.612, 0.685)	0.323	0.984 (0.983, 0.985)	0.92 (0.919, 0.921)	-0.064
Junctional rhythm	181	0.983 (0.98, 0.986)	0.965 (0.959, 0.97)	< 0.001	-0.018	0.072 (0.058, 0.087)	0.051 (0.04, 0.062)		0.999 (0.999, 0.999)	0.86 (0.803, 0.916)	0.989 (0.968, 1.0)	0.129	0.968 (0.967, 0.968)	0.739 (0.737, 0.741)	-0.229
Regular	221436	0.51 (0.508, 0.513)	0.493 (0.49, 0.495)	< 0.001	-0.018	0.917 (0.916, 0.917)	0.911 (0.91, 0.912)	-0.005	0.515 (0.0, 1.0)	0.989 (0.989, 0.99)	0.966 (0.965, 0.967)	-0.023	0.051 (0.048, 0.055)	0.082 (0.077, 0.086)	0.03
Regularly irregular	2168	0.913 (0.91, 0.917)	0.892 (0.887, 0.896)	< 0.001	-0.022	0.067 (0.064, 0.069)	0.059 (0.056, 0.061)	-0.008	0.993 (0.992, 0.993)	0.782 (0.762, 0.801)	0.927 (0.914, 0.938)	0.145	0.895 (0.893, 0.896)	0.665 (0.663, 0.667)	-0.23
Irregularly irregular	263	0.96 (0.952, 0.968)	0.945 (0.933, 0.957)	< 0.001		0.293 (0.259, 0.331)	0.311 (0.277, 0.345)		1.0 (0.999, 1.0)	0.849 (0.795, 0.898)	0.924 (0.886, 0.958)		0.95 (0.949, 0.951)	0.755 (0.753, 0.757)	-0.195
Afib	292	0.914 (0.9, 0.93)	0.914 (0.9, 0.929)	0.761		0.322 (0.285, 0.362)	0.307 (0.271, 0.341)		0.999 (0.999, 1.0)	0.726 (0.665, 0.785)	0.802 (0.745, 0.859)		0.995 (0.995, 0.995)	0.909 (0.907, 0.91)	-0.086
Premature ventricular complex	8080	0.767 (0.762, 0.771)	0.807 (0.803, 0.81)	< 0.001	0.04	0.39 (0.382, 0.398)	0.374 (0.365, 0.381)	-0.016	0.969 (0.968, 0.97)	0.421 (0.407, 0.433)	0.491 (0.477, 0.504)	0.07	0.982 (0.982, 0.983)	0.941 (0.94, 0.942)	-0.041
Premature atrial complex	8406	0.987 (0.986, 0.987)	0.985 (0.984, 0.985)	< 0.001	-0.002	0.737 (0.731, 0.744)	0.717 (0.71, 0.725)	-0.02	0.967 (0.966, 0.968)	0.921 (0.914, 0.927)	0.99 (0.987, 0.992)	0.069	0.958 (0.958, 0.959)	0.837 (0.835, 0.839)	-0.121
CONDUCTION	22370	0.952 (0.951, 0.953)	0.966 (0.966, 0.967)	< 0.001	0.014	0.299 (0.295, 0.303)	0.315 (0.311, 0.319)	0.016	0.995 (0.995, 0.995)	0.649 (0.642, 0.656)	0.951 (0.948, 0.954)	0.303	0.975 (0.975, 0.975)	0.831 (0.83, 0.831)	-0.144
Left anterior fascicular block	4619	0.884 (0.881, 0.886)	0.989 (0.988, 0.989)	< 0.001	0.105	0.117 (0.113, 0.121)	0.775 (0.767, 0.782)	0.657	0.983 (0.983, 0.984)	0.217 (0.203, 0.231)	0.997 (0.995, 0.999)	0.78	0.977 (0.976, 0.978)	0.79 (0.788, 0.792)	-0.187
Delta wave	1	0.549 (0.0, 0.795)	0.094 (0.0, 0.135)			0.0 (-0.0, 0.0)	0.0 (-0.0, 0.0)		1.0 (1.0, 1.0)	0.0 (0.0, 0.0)	0.0 (0.0, 0.0)		0.998 (0.998, 0.998)	0.994 (0.994, 0.995)	-0.004
2nd degree AV block - mobitz 2	202	0.945 (0.936, 0.955)	0.945 (0.934, 0.956)	0.941		0.13 (0.103, 0.157)	0.118 (0.093, 0.142)		0.999 (0.999, 0.999)	0.421 (0.338, 0.5)	0.714 (0.636, 0.791)	0.293	0.998 (0.997, 0.998)	0.968 (0.968, 0.969)	-0.029
Left bundle branch block	125	0.957 (0.943, 0.974)	0.955 (0.94, 0.97)	0.77		0.335 (0.274, 0.397)	0.31 (0.247, 0.374)		1.0 (1.0, 1.0)	0.76 (0.667, 0.852)	0.88 (0.808, 0.944)		0.981 (0.98, 0.982)	0.926 (0.925, 0.928)	-0.054
Right bundle branch block	3065	0.981 (0.98, 0.982)	0.984 (0.983, 0.985)	< 0.001	0.002	0.627 (0.616, 0.638)	0.635 (0.624, 0.646)		0.991 (0.991, 0.992)	0.852 (0.837, 0.866)	0.925 (0.914, 0.936)	0.073	0.966 (0.966, 0.967)	0.949 (0.948, 0.95)	-0.017
Left axis deviation	568	0.843 (0.832, 0.854)	0.964 (0.959, 0.969)	< 0.001	0.121	0.015 (0.014, 0.017)	0.07 (0.064, 0.076)	0.055	0.998 (0.998, 0.998)	0.294 (0.249, 0.341)	0.97 (0.95, 0.985)	0.676	0.965 (0.964, 0.966)	0.767 (0.765, 0.769)	-0.198
Atrial paced	569	0.994 (0.992, 0.996)	0.991 (0.989, 0.994)	0.089		0.423 (0.398, 0.45)	0.441 (0.415, 0.469)		0.998 (0.998, 0.998)	0.923 (0.895, 0.946)	0.975 (0.958, 0.99)	0.052	0.995 (0.994, 0.995)	0.958 (0.957, 0.959)	-0.036
Right axis deviation	23	0.84 (0.774, 0.916)	0.956 (0.934, 0.985)	0.04	0.116	0.004 (0.002, 0.006)	0.008 (0.004, 0.012)		1.0 (1.0, 1.0)	0.391 (0.167, 0.647)	0.875 (0.681, 1.0)	0.484	0.99 (0.989, 0.99)	0.915 (0.913, 0.916)	-0.075
Left posterior fascicular block	150	0.606 (0.579, 0.632)	0.963 (0.958, 0.969)	< 0.001	0.357	0.001 (0.001, 0.001)	0.021 (0.017, 0.025)	0.021	0.999 (0.999, 1.0)	0.026 (0.0, 0.059)	0.862 (0.792, 0.921)	0.835	0.992 (0.992, 0.993)	0.919 (0.918, 0.921)	-0.073
1st degree AV block	5036	0.977 (0.976, 0.978)	0.968 (0.966, 0.97)	< 0.001	-0.009	0.546 (0.537, 0.556)	0.543 (0.533, 0.553)		0.983 (0.982, 0.983)	0.789 (0.775, 0.802)	0.928 (0.92, 0.937)	0.14	0.979 (0.978, 0.98)	0.907 (0.905, 0.908)	-0.072
Right superior axis	0	0.0 (0.0, 0.0)	0.0 (0.0, 0.0)			0.0 (-0.0, 0.0)	0.0 (-0.0, 0.0)		0.0 (0.0, 0.0)	0.0 (0.0, 0.0)	0.0 (0.0, 0.0)		0.0 (0.0, 0.0)	0.0 (0.0, 0.0)
Nonspecific intraventricular conduction delay	1947	0.864 (0.858, 0.87)	0.892 (0.887, 0.897)	< 0.001	0.028	0.195 (0.183, 0.207)	0.211 (0.199, 0.224)		0.992 (0.992, 0.992)	0.376 (0.35, 0.402)	0.698 (0.674, 0.723)	0.322	0.985 (0.985, 0.986)	0.896 (0.895, 0.898)	-0.089
Third Degree AV Block	63	0.985 (0.979, 0.993)	0.993 (0.991, 0.996)	0.127		0.457 (0.368, 0.544)	0.5 (0.413, 0.581)		1.0 (1.0, 1.0)	0.903 (0.8, 0.978)	0.968 (0.906, 1.0)		0.973 (0.972, 0.974)	0.94 (0.939, 0.941)	-0.033
2nd degree AV block - mobitz 1	36	0.991 (0.987, 0.997)	0.954 (0.933, 0.987)	0.03		0.217 (0.119, 0.309)	0.102 (0.062, 0.144)		1.0 (1.0, 1.0)	0.86 (0.714, 1.0)	0.86 (0.714, 0.968)		0.985 (0.985, 0.986)	0.819 (0.818, 0.821)	-0.166
Prolonged QT	9083	0.862 (0.859, 0.864)	0.85 (0.847, 0.853)	< 0.001	-0.012	0.267 (0.261, 0.273)	0.284 (0.277, 0.29)	0.017	0.963 (0.962, 0.964)	0.715 (0.705, 0.726)	0.975 (0.971, 0.979)	0.26	0.836 (0.834, 0.838)	0.289 (0.287, 0.291)	-0.547
U wave	0	0.0 (0.0, 0.0)	0.0 (0.0, 0.0)			0.0 (-0.0, 0.0)	0.0 (-0.0, 0.0)		0.0 (0.0, 0.0)	0.0 (0.0, 0.0)	0.0 (0.0, 0.0)		0.0 (0.0, 0.0)	0.0 (0.0, 0.0)
LV pacing	3	0.975 (0.998, 0.999)	0.969 (0.0, 1.0)	0.862		0.006 (0.003, 0.008)	0.008 (-0.0, 0.013)		1.0 (1.0, 1.0)	1.0 (1.0, 1.0)	0.668 (0.0, 1.0)		0.998 (0.997, 0.998)	0.998 (0.998, 0.998)
Ventricular paced	488	0.91 (0.899, 0.92)	0.88 (0.867, 0.894)	< 0.001	-0.029	0.418 (0.387, 0.45)	0.474 (0.437, 0.508)		0.998 (0.998, 0.998)	0.693 (0.643, 0.743)	0.705 (0.655, 0.755)		0.998 (0.998, 0.998)	0.991 (0.99, 0.991)	-0.007
CHAMBER ENLARGEMENT	10138	0.878 (0.876, 0.88)	0.911 (0.909, 0.913)	< 0.001	0.033	0.105 (0.101, 0.108)	0.223 (0.218, 0.229)	0.118	0.991 (0.991, 0.991)	0.349 (0.338, 0.36)	0.902 (0.895, 0.909)	0.553	0.97 (0.97, 0.971)	0.733 (0.732, 0.734)	-0.237
Bi-atrial enlargement	318	0.814 (0.796, 0.832)	0.888 (0.876, 0.9)	< 0.001	0.073	0.049 (0.034, 0.064)	0.048 (0.037, 0.06)		0.999 (0.998, 0.999)	0.214 (0.161, 0.27)	0.51 (0.439, 0.574)	0.296	0.995 (0.995, 0.996)	0.965 (0.964, 0.966)	-0.03
Left atrial enlargement	1692	0.874 (0.868, 0.88)	0.826 (0.819, 0.833)	< 0.001	-0.048	0.112 (0.105, 0.12)	0.093 (0.085, 0.101)	-0.02	0.993 (0.993, 0.993)	0.629 (0.6, 0.657)	0.898 (0.881, 0.914)	0.269	0.927 (0.926, 0.929)	0.464 (0.462, 0.467)	-0.463
Right atrial enlargement	332	0.675 (0.654, 0.696)	0.796 (0.781, 0.811)	< 0.001	0.12	0.01 (0.006, 0.015)	0.009 (0.007, 0.01)		0.999 (0.998, 0.999)	0.08 (0.047, 0.116)	0.69 (0.631, 0.752)	0.611	0.992 (0.992, 0.993)	0.763 (0.762, 0.765)	-0.229
Left ventricular hypertrophy	8870	0.728 (0.724, 0.732)	0.824 (0.821, 0.827)	< 0.001	0.096	0.145 (0.14, 0.15)	0.282 (0.275, 0.288)	0.137	0.965 (0.964, 0.966)	0.225 (0.215, 0.235)	0.674 (0.662, 0.686)	0.448	0.964 (0.963, 0.965)	0.812 (0.811, 0.814)	-0.151
Right ventricular hypertrophy	50	0.939 (0.919, 0.963)	0.906 (0.866, 0.948)	0.203		0.045 (0.017, 0.073)	0.076 (0.024, 0.111)		1.0 (1.0, 1.0)	0.541 (0.378, 0.706)	0.803 (0.658, 0.935)		0.986 (0.986, 0.987)	0.925 (0.924, 0.927)	-0.061
PERICARDITIS	937	0.926 (0.92, 0.933)	0.947 (0.941, 0.952)	< 0.001	0.02	0.166 (0.153, 0.18)	0.156 (0.144, 0.167)		0.996 (0.996, 0.996)	0.71 (0.677, 0.743)	0.903 (0.88, 0.926)	0.193	0.963 (0.962, 0.963)	0.832 (0.831, 0.834)	-0.13
INFARCT, ISCHEMIA	16632	0.812 (0.81, 0.814)	0.827 (0.826, 0.829)	< 0.001	0.015	0.047 (0.045, 0.048)	0.089 (0.086, 0.091)	0.042	0.994 (0.994, 0.994)	0.185 (0.178, 0.193)	0.796 (0.789, 0.803)	0.611	0.978 (0.978, 0.978)	0.699 (0.698, 0.701)	-0.279
Q wave (septal- V1-V2)	50	0.794 (0.757, 0.833)	0.758 (0.712, 0.803)	0.138		0.003 (0.002, 0.005)	0.002 (0.001, 0.003)		1.0 (1.0, 1.0)	0.339 (0.179, 0.5)	0.741 (0.583, 0.886)	0.403	0.973 (0.972, 0.974)	0.574 (0.571, 0.576)	-0.399
ST elevation (anterior - V3-V4)	1163	0.771 (0.76, 0.781)	0.767 (0.757, 0.776)	0.597		0.071 (0.062, 0.08)	0.041 (0.035, 0.047)	-0.03	0.995 (0.995, 0.996)	0.301 (0.27, 0.333)	0.689 (0.658, 0.72)	0.387	0.971 (0.97, 0.972)	0.706 (0.704, 0.708)	-0.265
Q wave (posterior - V7-V9)	11	0.67 (0.581, 0.782)	0.771 (0.702, 0.845)	0.248		0.0 (0.0, 0.0)	0.0 (0.0, 0.0)		1.0 (1.0, 1.0)	0.0 (0.0, 0.0)	0.092 (0.0, 0.4)		0.976 (0.975, 0.977)	0.909 (0.907, 0.91)	-0.067
Q wave (inferior - II, III, aVF)	2773	0.751 (0.745, 0.757)	0.949 (0.946, 0.952)	< 0.001	0.198	0.045 (0.041, 0.049)	0.393 (0.38, 0.407)	0.348	0.991 (0.991, 0.992)	0.096 (0.084, 0.109)	0.95 (0.94, 0.96)	0.853	0.979 (0.978, 0.979)	0.728 (0.726, 0.73)	-0.251
Q wave (anterior - V3-V4)	1597	0.943 (0.939, 0.947)	0.941 (0.936, 0.946)	0.234		0.469 (0.453, 0.485)	0.464 (0.447, 0.48)		0.994 (0.994, 0.994)	0.839 (0.817, 0.86)	0.948 (0.935, 0.961)	0.109	0.934 (0.933, 0.935)	0.62 (0.617, 0.622)	-0.314
ST elevation (lateral - I, aVL, V5-V6)	784	0.832 (0.822, 0.843)	0.9 (0.893, 0.908)	< 0.001	0.068	0.101 (0.086, 0.115)	0.14 (0.123, 0.156)	0.039	0.997 (0.997, 0.997)	0.352 (0.311, 0.393)	0.675 (0.635, 0.714)	0.323	0.982 (0.981, 0.982)	0.933 (0.932, 0.934)	-0.049
Q wave (lateral- I, aVL, V5-V6)	129	0.92 (0.906, 0.935)	0.897 (0.879, 0.916)	0.056		0.024 (0.015, 0.034)	0.026 (0.019, 0.034)		1.0 (0.999, 1.0)	0.358 (0.255, 0.46)	0.79 (0.706, 0.87)	0.433	0.987 (0.987, 0.988)	0.829 (0.828, 0.831)	-0.158
ST depression (lateral - I, avL, V5-V6)	8811	0.755 (0.752, 0.758)	0.743 (0.74, 0.747)	< 0.001	-0.012	0.089 (0.088, 0.091)	0.091 (0.088, 0.092)		0.964 (0.963, 0.965)	0.076 (0.069, 0.083)	0.82 (0.809, 0.83)	0.743	0.975 (0.974, 0.975)	0.521 (0.519, 0.523)	-0.454
Acute MI	216	0.918 (0.904, 0.932)	0.947 (0.938, 0.956)	0.003	0.029	0.18 (0.141, 0.219)	0.161 (0.126, 0.195)		0.999 (0.999, 0.999)	0.482 (0.404, 0.559)	0.912 (0.866, 0.953)	0.43	0.992 (0.991, 0.992)	0.816 (0.814, 0.818)	-0.175
ST elevation (septal - V1-V2)	511	0.768 (0.753, 0.782)	0.799 (0.787, 0.812)	< 0.001	0.031	0.021 (0.016, 0.027)	0.013 (0.01, 0.015)	-0.008	0.998 (0.998, 0.998)	0.274 (0.23, 0.32)	0.713 (0.667, 0.76)	0.439	0.976 (0.975, 0.977)	0.755 (0.753, 0.757)	-0.221
ST elevation (inferior - II, III, aVF)	1028	0.765 (0.755, 0.775)	0.856 (0.848, 0.863)	< 0.001	0.091	0.04 (0.033, 0.046)	0.074 (0.065, 0.083)	0.035	0.996 (0.995, 0.996)	0.159 (0.132, 0.187)	0.71 (0.675, 0.742)	0.551	0.989 (0.989, 0.99)	0.82 (0.818, 0.822)	-0.169
ST elevation (posterior - V7-V8-V9)	27	0.931 (0.899, 0.974)	0.936 (0.91, 0.962)	0.945		0.029 (0.009, 0.047)	0.124 (0.054, 0.195)	0.096	1.0 (1.0, 1.0)	0.226 (0.053, 0.438)	0.441 (0.214, 0.684)		0.999 (0.999, 0.999)	0.997 (0.997, 0.997)	-0.002
ST depression (inferior - II, III, aVF)	1803	0.636 (0.628, 0.644)	0.744 (0.737, 0.75)	< 0.001	0.108	0.014 (0.013, 0.015)	0.02 (0.019, 0.021)	0.006	0.993 (0.992, 0.993)	0.054 (0.042, 0.068)	0.592 (0.565, 0.62)	0.537	0.982 (0.981, 0.982)	0.751 (0.749, 0.753)	-0.231
ST depression (anterior - V3-V4)	2186	0.753 (0.746, 0.76)	0.764 (0.758, 0.771)	0.008		0.026 (0.025, 0.027)	0.024 (0.023, 0.025)		0.991 (0.99, 0.991)	0.072 (0.059, 0.084)	0.639 (0.616, 0.662)	0.567	0.98 (0.979, 0.98)	0.773 (0.771, 0.775)	-0.207
OTHER	213526	0.96 (0.96, 0.961)	0.962 (0.962, 0.962)	< 0.001	0.002	0.759 (0.758, 0.76)	0.752 (0.751, 0.754)	-0.007	0.984 (0.984, 0.985)	0.844 (0.843, 0.846)	0.957 (0.957, 0.958)	0.113	0.95 (0.949, 0.95)	0.749 (0.748, 0.75)	-0.201
ST downslopping	4594	0.893 (0.89, 0.897)	0.879 (0.876, 0.883)	< 0.001	-0.014	0.212 (0.205, 0.218)	0.149 (0.145, 0.154)	-0.062	0.981 (0.98, 0.982)	0.65 (0.634, 0.668)	0.866 (0.854, 0.877)	0.215	0.935 (0.934, 0.936)	0.709 (0.707, 0.712)	-0.225
ST depression (septal- V1-V2)	641	0.556 (0.541, 0.572)	0.627 (0.613, 0.64)	< 0.001	0.071	0.003 (0.003, 0.003)	0.004 (0.003, 0.004)	0.001	0.997 (0.997, 0.998)	0.05 (0.031, 0.07)	0.201 (0.169, 0.24)	0.152	0.943 (0.942, 0.944)	0.876 (0.874, 0.877)	-0.067
R/S ratio in V1-V2 >1	147	0.674 (0.649, 0.7)	0.599 (0.573, 0.629)	< 0.001	-0.075	0.001 (0.001, 0.001)	0.001 (0.001, 0.001)		0.999 (0.999, 1.0)	0.048 (0.01, 0.094)	0.201 (0.128, 0.28)	0.154	0.984 (0.983, 0.984)	0.851 (0.85, 0.853)	-0.133
RV1 + SV6 > 11 mm	0	0.0 (0.0, 0.0)	0.0 (0.0, 0.0)			0.0 (-0.0, 0.0)	0.0 (-0.0, 0.0)		0.0 (0.0, 0.0)	0.0 (0.0, 0.0)	0.0 (0.0, 0.0)		0.0 (0.0, 0.0)	0.0 (0.0, 0.0)
Polymorph	6	0.983 (0.974, 0.993)	0.987 (0.983, 0.993)	0.27		0.002 (0.0, 0.002)	0.002 (0.001, 0.002)		1.0 (1.0, 1.0)	1.0 (1.0, 1.0)	1.0 (1.0, 1.0)		0.958 (0.958, 0.959)	0.611 (0.609, 0.613)	-0.347
rSR' in V1-V2	6868	0.885 (0.882, 0.887)	0.915 (0.913, 0.917)	< 0.001	0.03	0.183 (0.179, 0.187)	0.229 (0.224, 0.234)	0.046	0.972 (0.971, 0.973)	0.455 (0.442, 0.47)	0.888 (0.879, 0.897)	0.433	0.96 (0.96, 0.961)	0.784 (0.782, 0.786)	-0.177
QRS complex negative in III	0	0.0 (0.0, 0.0)	0.0 (0.0, 0.0)			0.0 (-0.0, 0.0)	0.0 (-0.0, 0.0)		0.0 (0.0, 0.0)	0.0 (0.0, 0.0)	0.0 (0.0, 0.0)		0.0 (0.0, 0.0)	0.0 (0.0, 0.0)
qRS in V5-V6-I, aVL	0	0.0 (0.0, 0.0)	0.0 (0.0, 0.0)			0.0 (-0.0, 0.0)	0.0 (-0.0, 0.0)		0.0 (0.0, 0.0)	0.0 (0.0, 0.0)	0.0 (0.0, 0.0)		0.0 (0.0, 0.0)	0.0 (0.0, 0.0)
QS complex in V1-V2-V3	0	0.0 (0.0, 0.0)	0.0 (0.0, 0.0)			0.0 (-0.0, 0.0)	0.0 (-0.0, 0.0)		0.0 (0.0, 0.0)	0.0 (0.0, 0.0)	0.0 (0.0, 0.0)		0.0 (0.0, 0.0)	0.0 (0.0, 0.0)
R complex in V5-V6	28	0.628 (0.553, 0.704)	0.619 (0.555, 0.679)	0.809		0.0 (0.0, 0.0)	0.0 (0.0, 0.0)		1.0 (1.0, 1.0)	0.0 (0.0, 0.0)	0.0 (0.0, 0.0)		0.992 (0.991, 0.992)	0.947 (0.946, 0.948)	-0.045
RaVL > 11 mm	1	0.695 (0.0, 0.993)	0.651 (0.0, 0.961)			0.001 (-0.0, 0.001)	0.0 (-0.0, 0.0)		1.0 (1.0, 1.0)	1.0 (1.0, 1.0)	1.0 (1.0, 1.0)		0.977 (0.976, 0.978)	0.585 (0.582, 0.587)	-0.392
T wave inversion (septal- V1-V2)	5005	0.827 (0.824, 0.83)	0.814 (0.811, 0.818)	< 0.001	-0.013	0.078 (0.075, 0.08)	0.085 (0.082, 0.088)	0.007	0.979 (0.979, 0.98)	0.525 (0.509, 0.541)	0.973 (0.967, 0.979)	0.448	0.866 (0.865, 0.868)	0.305 (0.303, 0.307)	-0.562
SV1 + RV5 or RV6 > 35 mm	1	0.697 (0.0, 0.996)	0.675 (0.0, 0.997)			0.001 (-0.0, 0.001)	0.001 (-0.0, 0.002)		1.0 (1.0, 1.0)	1.0 (1.0, 1.0)	1.0 (1.0, 1.0)		0.963 (0.962, 0.964)	0.474 (0.472, 0.476)	-0.489
T wave inversion (inferior - II, III, aVF)	15932	0.585 (0.583, 0.588)	0.701 (0.698, 0.704)	< 0.001	0.116	0.08 (0.079, 0.081)	0.123 (0.121, 0.125)	0.043	0.934 (0.933, 0.935)	0.087 (0.082, 0.092)	0.659 (0.65, 0.667)	0.572	0.931 (0.93, 0.932)	0.639 (0.636, 0.641)	-0.292
Monomorph	202946	0.62 (0.617, 0.621)	0.61 (0.608, 0.612)	< 0.001	-0.01	0.882 (0.88, 0.883)	0.877 (0.876, 0.878)	-0.005	0.0 (0.0, 0.0)	0.989 (0.988, 0.989)	0.974 (0.973, 0.975)	-0.015	0.068 (0.065, 0.071)	0.101 (0.098, 0.105)	0.033
T wave inversion (anterior - V3-V4)	18053	0.789 (0.787, 0.791)	0.806 (0.804, 0.808)	< 0.001	0.018	0.251 (0.247, 0.255)	0.251 (0.247, 0.255)		0.926 (0.924, 0.927)	0.296 (0.288, 0.303)	0.822 (0.815, 0.828)	0.526	0.941 (0.94, 0.943)	0.647 (0.645, 0.65)	-0.294
T wave inversion (lateral -I, aVL, V5-V6)	6438	0.863 (0.861, 0.866)	0.889 (0.887, 0.891)	< 0.001	0.025	0.163 (0.158, 0.168)	0.18 (0.175, 0.185)	0.016	0.973 (0.973, 0.974)	0.506 (0.491, 0.52)	0.933 (0.926, 0.94)	0.427	0.92 (0.918, 0.921)	0.652 (0.65, 0.655)	-0.268
Low voltage	14064	0.949 (0.948, 0.95)	0.875 (0.873, 0.877)	< 0.001	-0.074	0.476 (0.47, 0.482)	0.33 (0.324, 0.335)	-0.146	0.942 (0.941, 0.943)	0.956 (0.952, 0.96)	0.999 (0.999, 1.0)	0.044	0.825 (0.823, 0.827)	0.132 (0.13, 0.133)	-0.693
Lead misplacement	166	0.59 (0.567, 0.613)	0.601 (0.569, 0.635)	0.006		0.002 (0.002, 0.003)	0.002 (0.002, 0.003)		0.999 (0.999, 0.999)	0.006 (0.0, 0.023)	0.0 (0.0, 0.0)		1.0 (1.0, 1.0)	1.0 (1.0, 1.0)	0
ST depression (anterior - V3-V4)	2186	0.753 (0.746, 0.76)	0.764 (0.758, 0.771)	0.008		0.026 (0.025, 0.027)	0.024 (0.023, 0.025)		0.991 (0.99, 0.991)	0.072 (0.059, 0.084)	0.639 (0.616, 0.662)	0.567	0.98 (0.979, 0.98)	0.773 (0.771, 0.775)	-0.207
Early repolarization	2033	0.699 (0.692, 0.706)	0.638 (0.63, 0.645)	< 0.001	-0.061	0.028 (0.026, 0.031)	0.022 (0.02, 0.025)	-0.006	0.992 (0.991, 0.992)	0.143 (0.127, 0.162)	0.222 (0.2, 0.245)	0.079	0.962 (0.961, 0.963)	0.878 (0.877, 0.88)	-0.084
ST upslopping	1831	0.863 (0.857, 0.869)	0.825 (0.818, 0.832)	< 0.001	-0.038	0.163 (0.152, 0.174)	0.226 (0.211, 0.242)	0.063	0.992 (0.992, 0.993)	0.496 (0.467, 0.523)	0.859 (0.841, 0.878)	0.363	0.959 (0.958, 0.96)	0.538 (0.536, 0.541)	-0.421
no_qrs	0	0.0 (0.0, 0.0)	0.0 (0.0, 0.0)			0.0 (-0.0, 0.0)	0.0 (-0.0, 0.0)		0.0 (0.0, 0.0)	0.0 (0.0, 0.0)	0.0 (0.0, 0.0)		0.0 (0.0, 0.0)	0.0 (0.0, 0.0)
OVERALL	242250	0.979 (0.979, 0.979)	0.981 (0.981, 0.981)	< 0.001	0.002	0.837 (0.836, 0.838)	0.843 (0.843, 0.844)	0.006	0.99 (0.99, 0.99)	0.896 (0.895, 0.897)	0.966 (0.965, 0.966)	0.07	0.969 (0.969, 0.97)	0.834 (0.833, 0.834)	-0.136

## Sheet: Table 13
Supplementary Table 13: Performance of the models on the PTB dataset (N = 21799). When the CI are non-overlapping, the difference is reported in ΔSSL-SL. Prevalence for label groups counts any positive in a member of its class as a positive.
		AUROC				AUPRC				SENSITIVITY			SPECIFICITY
Labels	Count	DeepECG-SL	DeepECG-SSL	DeLong test p-value	ΔSSL-SL	DeepECG-SL	DeepECG-SSL	ΔSSL-SL	DeepECG-SSL	DeepECG-SL	DeepECG-SSL	ΔSSL-SL	DeepECG-SL	DeepECG-SSL	ΔSSL-SL
RHYTHM	21466	0.968 (0.967, 0.968)	0.958 (0.958, 0.959)	< 0.001	-0.01	0.925 (0.924, 0.926)	0.913 (0.912, 0.914)	-0.012	0.938 (0.936, 0.939)	0.827 (0.823, 0.831)	0.867 (0.863, 0.87)	0.04	0.982 (0.981, 0.983)	0.931 (0.93, 0.933)	-0.051
Ventricular tachycardia	8	0.999 (0.998, 1.0)	0.997 (0.995, 1.0)	0.319		0.725 (0.476, 0.948)	0.661 (0.383, 0.898)		1.0 (0.999, 1.0)	0.868 (0.5, 1.0)	0.874 (0.5, 1.0)		0.995 (0.993, 0.996)	0.991 (0.99, 0.993)	-0.003
Bradycardia	3576	0.999 (0.999, 0.999)	0.998 (0.998, 0.999)	< 0.001	-0.001	0.996 (0.995, 0.997)	0.991 (0.99, 0.993)	-0.005	0.956 (0.953, 0.959)	0.997 (0.995, 0.999)	0.999 (0.997, 1.0)		0.972 (0.969, 0.975)	0.928 (0.924, 0.933)	-0.044
Brugada	0	0.0 (0.0, 0.0)	0.0 (0.0, 0.0)			0.0 (-0.0, 0.0)	0.0 (-0.0, 0.0)		0.0 (0.0, 0.0)	0.0 (0.0, 0.0)	0.0 (0.0, 0.0)		0.0 (0.0, 0.0)	0.0 (0.0, 0.0)
Wolff-Parkinson-White (Pre-excitation syndrome)	49	0.999 (0.999, 1.0)	0.997 (0.995, 1.0)	0.197		0.904 (0.857, 0.95)	0.912 (0.87, 0.96)		0.998 (0.997, 0.999)	0.978 (0.914, 1.0)	0.961 (0.889, 1.0)		0.983 (0.981, 0.985)	0.983 (0.981, 0.985)
Atrial flutter	151	0.992 (0.99, 0.995)	0.988 (0.984, 0.995)	0.291		0.764 (0.721, 0.805)	0.797 (0.758, 0.836)		0.993 (0.992, 0.995)	0.921 (0.863, 0.971)	0.993 (0.974, 1.0)	0.072	0.982 (0.979, 0.984)	0.723 (0.715, 0.73)	-0.259
Ectopic atrial rhythm (< 100 BPM)	719	0.702 (0.69, 0.714)	0.707 (0.695, 0.718)	0.358		0.059 (0.055, 0.064)	0.067 (0.062, 0.072)		0.967 (0.964, 0.97)	0.192 (0.158, 0.227)	0.707 (0.667, 0.743)	0.514	0.905 (0.901, 0.91)	0.596 (0.588, 0.604)	-0.309
Atrial tachycardia (>= 100 BPM)	1622	0.97 (0.967, 0.973)	0.962 (0.958, 0.965)	< 0.001	-0.008	0.882 (0.873, 0.89)	0.866 (0.857, 0.876)		0.969 (0.966, 0.971)	0.84 (0.818, 0.861)	0.943 (0.929, 0.958)	0.103	0.977 (0.975, 0.98)	0.732 (0.726, 0.74)	-0.245
Sinusal	21236	0.9 (0.896, 0.903)	0.91 (0.905, 0.914)	< 0.001	0.01	0.997 (0.997, 0.997)	0.997 (0.997, 0.998)		0.132 (0.115, 0.15)	0.87 (0.865, 0.876)	0.78 (0.773, 0.786)	-0.091	0.848 (0.81, 0.883)	0.956 (0.937, 0.976)	0.108
Ventricular Rhythm	21	0.861 (0.826, 0.897)	0.852 (0.795, 0.925)	0.707		0.005 (0.003, 0.007)	0.007 (0.004, 0.009)		0.999 (0.999, 1.0)	0.199 (0.0, 0.429)	0.861 (0.667, 1.0)	0.662	0.966 (0.963, 0.969)	0.786 (0.779, 0.793)	-0.18
Supraventricular tachycardia	651	0.885 (0.876, 0.893)	0.855 (0.847, 0.863)	< 0.001	-0.03	0.237 (0.219, 0.255)	0.163 (0.148, 0.178)	-0.074	0.97 (0.968, 0.973)	0.596 (0.549, 0.643)	0.799 (0.762, 0.836)	0.203	0.947 (0.944, 0.951)	0.755 (0.748, 0.762)	-0.192
Junctional rhythm	374	0.814 (0.798, 0.829)	0.807 (0.792, 0.822)	0.379		0.17 (0.144, 0.195)	0.183 (0.157, 0.208)		0.983 (0.981, 0.985)	0.43 (0.37, 0.491)	0.907 (0.871, 0.941)	0.477	0.918 (0.914, 0.923)	0.446 (0.438, 0.454)	-0.473
Regular	19823	0.992 (0.991, 0.993)	0.992 (0.991, 0.993)	0.315		0.999 (0.999, 0.999)	0.999 (0.999, 0.999)		1.0 (1.0, 1.0)	0.983 (0.982, 0.986)	0.931 (0.926, 0.935)	-0.053	0.88 (0.862, 0.897)	0.973 (0.965, 0.982)	0.093
Regularly irregular	6204	0.587 (0.581, 0.594)	0.569 (0.563, 0.575)	< 0.001	-0.018	0.503 (0.495, 0.511)	0.478 (0.47, 0.485)	-0.025	0.733 (0.727, 0.741)	0.286 (0.271, 0.3)	0.484 (0.47, 0.499)	0.198	0.935 (0.93, 0.939)	0.567 (0.557, 0.576)	-0.368
Irregularly irregular	1396	0.997 (0.997, 0.998)	0.998 (0.998, 0.998)	< 0.001	0.001	0.965 (0.96, 0.972)	0.972 (0.967, 0.977)		0.982 (0.979, 0.983)	0.994 (0.988, 0.998)	1.0 (1.0, 1.0)	0.006	0.936 (0.932, 0.94)	0.671 (0.664, 0.679)	-0.265
Afib	1396	0.999 (0.999, 0.999)	0.999 (0.999, 0.999)	0.828		0.98 (0.975, 0.985)	0.978 (0.974, 0.983)		0.983 (0.981, 0.985)	0.986 (0.978, 0.993)	1.0 (1.0, 1.0)	0.014	0.988 (0.986, 0.989)	0.794 (0.788, 0.801)	-0.193
Premature ventricular complex	2393	0.944 (0.941, 0.948)	0.94 (0.937, 0.944)	0.166		0.804 (0.794, 0.814)	0.778 (0.768, 0.789)	-0.026	0.897 (0.892, 0.901)	0.675 (0.654, 0.697)	0.801 (0.782, 0.821)	0.125	0.976 (0.973, 0.978)	0.91 (0.906, 0.915)	-0.065
Premature atrial complex	2318	0.953 (0.95, 0.956)	0.953 (0.95, 0.955)	0.891		0.742 (0.732, 0.754)	0.771 (0.759, 0.782)	0.029	0.894 (0.89, 0.899)	0.73 (0.711, 0.751)	0.953 (0.943, 0.962)	0.222	0.966 (0.962, 0.969)	0.753 (0.746, 0.76)	-0.213
CONDUCTION	5726	0.933 (0.932, 0.935)	0.929 (0.927, 0.93)	< 0.001	-0.004	0.657 (0.651, 0.662)	0.616 (0.61, 0.622)	-0.041	0.982 (0.981, 0.983)	0.763 (0.754, 0.771)	0.866 (0.859, 0.873)	0.104	0.959 (0.958, 0.96)	0.766 (0.764, 0.768)	-0.193
Left anterior fascicular block	522	0.991 (0.99, 0.993)	0.989 (0.988, 0.991)	0.01		0.775 (0.753, 0.798)	0.73 (0.705, 0.756)		0.981 (0.979, 0.983)	0.973 (0.956, 0.989)	1.0 (1.0, 1.0)	0.027	0.943 (0.94, 0.947)	0.663 (0.655, 0.67)	-0.281
Delta wave	49	0.999 (0.999, 1.0)	0.999 (0.998, 1.0)	0.304		0.904 (0.856, 0.95)	0.908 (0.864, 0.955)		0.998 (0.997, 0.999)	0.978 (0.914, 1.0)	0.961 (0.889, 1.0)		0.983 (0.981, 0.985)	0.983 (0.981, 0.985)
2nd degree AV block - mobitz 2	9	0.872 (0.847, 0.9)	0.871 (0.82, 0.926)	0.968		0.002 (0.001, 0.002)	0.002 (0.001, 0.003)		1.0 (0.999, 1.0)	0.0 (0.0, 0.0)	0.678 (0.245, 1.0)	0.678	0.982 (0.979, 0.983)	0.877 (0.872, 0.883)	-0.104
Left bundle branch block	1193	0.822 (0.811, 0.832)	0.798 (0.788, 0.81)	< 0.001	-0.023	0.595 (0.578, 0.612)	0.571 (0.554, 0.589)		0.954 (0.95, 0.957)	0.562 (0.527, 0.594)	0.615 (0.582, 0.648)		0.963 (0.96, 0.966)	0.882 (0.877, 0.887)	-0.082
Right bundle branch block	1323	0.975 (0.972, 0.978)	0.961 (0.956, 0.965)	< 0.001	-0.014	0.893 (0.885, 0.902)	0.868 (0.858, 0.878)	-0.026	0.964 (0.96, 0.967)	0.895 (0.875, 0.915)	0.896 (0.877, 0.914)		0.97 (0.967, 0.973)	0.94 (0.936, 0.944)	-0.03
Left axis deviation	1943	0.981 (0.98, 0.983)	0.976 (0.975, 0.978)	< 0.001	-0.005	0.848 (0.839, 0.858)	0.794 (0.783, 0.806)	-0.054	0.941 (0.937, 0.944)	0.976 (0.968, 0.984)	1.0 (0.998, 1.0)	0.023	0.881 (0.875, 0.887)	0.62 (0.613, 0.628)	-0.26
Atrial paced	26	1.0 (0.999, 1.0)	1.0 (1.0, 1.0)	0.158		0.526 (0.414, 0.663)	0.637 (0.521, 0.778)		0.999 (0.999, 1.0)	1.0 (1.0, 1.0)	1.0 (1.0, 1.0)		0.986 (0.984, 0.988)	0.907 (0.902, 0.911)	-0.079
Right axis deviation	89	0.892 (0.868, 0.918)	0.915 (0.894, 0.937)	0.082		0.096 (0.077, 0.118)	0.125 (0.094, 0.158)		0.996 (0.995, 0.997)	0.63 (0.5, 0.75)	0.786 (0.681, 0.881)		0.968 (0.966, 0.971)	0.853 (0.847, 0.858)	-0.115
Left posterior fascicular block	26	0.998 (0.997, 0.998)	0.993 (0.991, 0.995)	< 0.001	-0.005	0.375 (0.246, 0.486)	0.137 (0.09, 0.181)	-0.237	0.999 (0.998, 0.999)	1.0 (1.0, 1.0)	1.0 (1.0, 1.0)		0.965 (0.962, 0.967)	0.882 (0.877, 0.887)	-0.083
1st degree AV block	1438	0.978 (0.976, 0.98)	0.969 (0.966, 0.972)	< 0.001	-0.009	0.855 (0.843, 0.865)	0.831 (0.82, 0.842)	-0.024	0.946 (0.943, 0.95)	0.801 (0.777, 0.825)	0.946 (0.932, 0.959)	0.145	0.978 (0.975, 0.98)	0.851 (0.845, 0.857)	-0.126
Right superior axis	0	0.0 (0.0, 0.0)	0.0 (0.0, 0.0)			0.0 (-0.0, 0.0)	0.0 (-0.0, 0.0)		0.0 (0.0, 0.0)	0.0 (0.0, 0.0)	0.0 (0.0, 0.0)		0.0 (0.0, 0.0)	0.0 (0.0, 0.0)
Nonspecific intraventricular conduction delay	311	0.981 (0.978, 0.984)	0.973 (0.968, 0.977)	< 0.001	-0.008	0.55 (0.512, 0.591)	0.47 (0.43, 0.51)	-0.081	0.986 (0.984, 0.988)	0.903 (0.865, 0.94)	0.987 (0.97, 1.0)	0.084	0.945 (0.941, 0.948)	0.731 (0.723, 0.738)	-0.214
Third Degree AV Block	20	0.996 (0.993, 1.0)	0.996 (0.994, 1.0)	0.854		0.714 (0.569, 0.841)	0.654 (0.5, 0.79)		0.999 (0.999, 1.0)	1.0 (1.0, 1.0)	1.0 (1.0, 1.0)		0.9 (0.895, 0.905)	0.805 (0.798, 0.811)	-0.095
2nd degree AV block - mobitz 1	1317	0.686 (0.676, 0.695)	0.701 (0.693, 0.71)	0.005		0.137 (0.127, 0.147)	0.154 (0.141, 0.165)		0.94 (0.936, 0.944)	0.109 (0.089, 0.129)	0.599 (0.569, 0.63)	0.49	0.967 (0.964, 0.97)	0.682 (0.674, 0.69)	-0.285
Prolonged QT	636	0.966 (0.963, 0.968)	0.954 (0.95, 0.959)	< 0.001	-0.011	0.469 (0.442, 0.496)	0.505 (0.478, 0.532)		0.971 (0.969, 0.974)	0.94 (0.918, 0.961)	0.998 (0.993, 1.0)	0.058	0.874 (0.869, 0.88)	0.221 (0.215, 0.228)	-0.653
U wave	0	0.0 (0.0, 0.0)	0.0 (0.0, 0.0)			0.0 (-0.0, 0.0)	0.0 (-0.0, 0.0)		0.0 (0.0, 0.0)	0.0 (0.0, 0.0)	0.0 (0.0, 0.0)		0.0 (0.0, 0.0)	0.0 (0.0, 0.0)
LV pacing	0	0.0 (0.0, 0.0)	0.0 (0.0, 0.0)			0.0 (-0.0, 0.0)	0.0 (-0.0, 0.0)		0.0 (0.0, 0.0)	0.0 (0.0, 0.0)	0.0 (0.0, 0.0)		0.0 (0.0, 0.0)	0.0 (0.0, 0.0)
Ventricular paced	217	0.999 (0.999, 1.0)	1.0 (0.999, 1.0)	0.355		0.917 (0.889, 0.955)	0.921 (0.892, 0.958)		0.997 (0.996, 0.998)	0.995 (0.981, 1.0)	1.0 (1.0, 1.0)		0.99 (0.989, 0.992)	0.976 (0.973, 0.979)	-0.014
CHAMBER ENLARGEMENT	1732	0.972 (0.969, 0.974)	0.945 (0.942, 0.948)	< 0.001	-0.026	0.398 (0.384, 0.411)	0.313 (0.299, 0.327)	-0.084	0.983 (0.982, 0.984)	0.899 (0.882, 0.915)	0.961 (0.949, 0.972)	0.062	0.943 (0.942, 0.945)	0.73 (0.727, 0.733)	-0.214
Bi-atrial enlargement	29	0.99 (0.985, 0.997)	0.981 (0.976, 0.988)	0.202		0.39 (0.262, 0.523)	0.14 (0.062, 0.204)	-0.25	0.999 (0.998, 0.999)	0.894 (0.733, 1.0)	0.832 (0.636, 1.0)		0.983 (0.982, 0.985)	0.958 (0.954, 0.961)	-0.026
Left atrial enlargement	485	0.991 (0.989, 0.993)	0.958 (0.952, 0.963)	< 0.001	-0.033	0.814 (0.795, 0.833)	0.537 (0.505, 0.567)	-0.277	0.978 (0.976, 0.98)	0.978 (0.961, 0.991)	0.986 (0.972, 0.997)		0.932 (0.928, 0.936)	0.577 (0.569, 0.585)	-0.355
Right atrial enlargement	132	0.962 (0.951, 0.976)	0.922 (0.908, 0.938)	< 0.001	-0.04	0.666 (0.609, 0.719)	0.178 (0.133, 0.218)	-0.488	0.994 (0.993, 0.995)	0.848 (0.773, 0.915)	0.849 (0.772, 0.915)		0.964 (0.962, 0.967)	0.826 (0.82, 0.831)	-0.139
Left ventricular hypertrophy	1256	0.927 (0.924, 0.931)	0.855 (0.849, 0.862)	< 0.001	-0.072	0.368 (0.353, 0.384)	0.304 (0.288, 0.32)	-0.064	0.947 (0.943, 0.95)	0.877 (0.854, 0.897)	0.845 (0.822, 0.869)		0.85 (0.845, 0.856)	0.705 (0.698, 0.712)	-0.145
Right ventricular hypertrophy	60	0.961 (0.95, 0.975)	0.922 (0.897, 0.951)	0.007		0.417 (0.326, 0.5)	0.368 (0.277, 0.44)		0.998 (0.997, 0.998)	0.731 (0.591, 0.868)	0.832 (0.711, 0.933)		0.968 (0.966, 0.971)	0.888 (0.883, 0.893)	-0.08
PERICARDITIS	12	0.963 (0.942, 0.991)	0.952 (0.919, 0.99)	0.453		0.191 (0.056, 0.364)	0.199 (0.018, 0.328)		1.0 (0.999, 1.0)	0.751 (0.4, 1.0)	0.917 (0.667, 1.0)		0.961 (0.958, 0.964)	0.865 (0.86, 0.871)	-0.095
INFARCT, ISCHEMIA	4174	0.897 (0.895, 0.899)	0.863 (0.86, 0.866)	< 0.001	-0.033	0.331 (0.324, 0.338)	0.314 (0.307, 0.321)	-0.017	0.974 (0.973, 0.975)	0.563 (0.552, 0.574)	0.869 (0.86, 0.879)	0.306	0.943 (0.941, 0.944)	0.649 (0.645, 0.653)	-0.293
Q wave (septal- V1-V2)	708	0.966 (0.963, 0.969)	0.951 (0.947, 0.955)	< 0.001	-0.015	0.394 (0.375, 0.416)	0.306 (0.289, 0.323)	-0.088	0.972 (0.969, 0.974)	0.928 (0.906, 0.949)	0.994 (0.987, 1.0)	0.067	0.925 (0.921, 0.929)	0.551 (0.543, 0.558)	-0.374
ST elevation (anterior - V3-V4)	1414	0.865 (0.859, 0.871)	0.827 (0.82, 0.834)	< 0.001	-0.038	0.365 (0.348, 0.383)	0.334 (0.316, 0.351)		0.935 (0.931, 0.939)	0.42 (0.388, 0.451)	0.792 (0.768, 0.818)	0.373	0.948 (0.945, 0.952)	0.697 (0.689, 0.705)	-0.251
Q wave (posterior - V7-V9)	53	0.992 (0.989, 0.994)	0.984 (0.978, 0.992)	0.058		0.339 (0.242, 0.429)	0.393 (0.298, 0.49)		0.998 (0.997, 0.998)	0.982 (0.925, 1.0)	0.942 (0.857, 1.0)		0.949 (0.946, 0.953)	0.884 (0.879, 0.889)	-0.065
Q wave (inferior - II, III, aVF)	2256	0.985 (0.984, 0.986)	0.981 (0.979, 0.982)	< 0.001	-0.004	0.898 (0.89, 0.906)	0.865 (0.857, 0.875)	-0.033	0.93 (0.925, 0.934)	0.95 (0.939, 0.961)	0.99 (0.985, 0.994)	0.04	0.935 (0.93, 0.939)	0.755 (0.748, 0.762)	-0.18
Q wave (anterior - V3-V4)	618	0.952 (0.949, 0.955)	0.941 (0.938, 0.944)	< 0.001	-0.011	0.244 (0.229, 0.258)	0.209 (0.196, 0.221)	-0.035	0.973 (0.97, 0.976)	0.916 (0.889, 0.942)	0.998 (0.993, 1.0)	0.082	0.906 (0.901, 0.91)	0.566 (0.558, 0.574)	-0.34
ST elevation (lateral - I, aVL, V5-V6)	361	0.904 (0.895, 0.913)	0.865 (0.854, 0.877)	< 0.001	-0.039	0.203 (0.177, 0.231)	0.182 (0.155, 0.21)		0.983 (0.982, 0.985)	0.299 (0.246, 0.358)	0.542 (0.483, 0.601)	0.243	0.979 (0.977, 0.981)	0.918 (0.914, 0.922)	-0.061
Q wave (lateral- I, aVL, V5-V6)	0	0.0 (0.0, 0.0)	0.0 (0.0, 0.0)			0.0 (-0.0, 0.0)	0.0 (-0.0, 0.0)		0.0 (0.0, 0.0)	0.0 (0.0, 0.0)	0.0 (0.0, 0.0)		0.0 (0.0, 0.0)	0.0 (0.0, 0.0)
ST depression (lateral - I, avL, V5-V6)	89	0.864 (0.845, 0.884)	0.795 (0.768, 0.823)	< 0.001	-0.069	0.021 (0.017, 0.026)	0.019 (0.014, 0.024)		0.996 (0.995, 0.997)	0.625 (0.513, 0.732)	0.91 (0.833, 0.973)	0.285	0.88 (0.875, 0.885)	0.428 (0.42, 0.435)	-0.452
Acute MI	262	0.911 (0.898, 0.924)	0.871 (0.854, 0.889)	< 0.001	-0.04	0.456 (0.415, 0.496)	0.37 (0.327, 0.408)	-0.086	0.988 (0.987, 0.99)	0.703 (0.644, 0.764)	0.844 (0.787, 0.897)	0.141	0.935 (0.931, 0.938)	0.682 (0.675, 0.69)	-0.253
ST elevation (septal - V1-V2)	632	0.932 (0.927, 0.937)	0.887 (0.879, 0.895)	< 0.001	-0.045	0.367 (0.34, 0.394)	0.274 (0.252, 0.297)	-0.094	0.971 (0.969, 0.974)	0.707 (0.666, 0.747)	0.882 (0.85, 0.911)	0.175	0.931 (0.927, 0.935)	0.712 (0.706, 0.719)	-0.218
ST elevation (inferior - II, III, aVF)	2393	0.867 (0.863, 0.871)	0.818 (0.813, 0.822)	< 0.001	-0.05	0.424 (0.412, 0.437)	0.318 (0.307, 0.329)	-0.106	0.89 (0.885, 0.895)	0.207 (0.188, 0.227)	0.784 (0.765, 0.804)	0.577	0.972 (0.969, 0.975)	0.707 (0.699, 0.715)	-0.265
ST elevation (posterior - V7-V8-V9)	88	0.916 (0.901, 0.932)	0.911 (0.893, 0.933)	0.638		0.063 (0.045, 0.081)	0.065 (0.046, 0.083)		0.996 (0.995, 0.997)	0.387 (0.266, 0.509)	0.295 (0.186, 0.412)		0.981 (0.979, 0.983)	0.986 (0.984, 0.987)	0.005
ST depression (inferior - II, III, aVF)	51	0.934 (0.913, 0.964)	0.919 (0.898, 0.94)	0.407		0.064 (0.037, 0.091)	0.089 (0.047, 0.125)		0.998 (0.997, 0.998)	0.764 (0.625, 0.9)	0.96 (0.885, 1.0)		0.934 (0.93, 0.937)	0.658 (0.651, 0.665)	-0.276
ST depression (anterior - V3-V4)	0	0.0 (0.0, 0.0)	0.0 (0.0, 0.0)			0.0 (-0.0, 0.0)	0.0 (-0.0, 0.0)		0.0 (0.0, 0.0)	0.0 (0.0, 0.0)	0.0 (0.0, 0.0)		0.0 (0.0, 0.0)	0.0 (0.0, 0.0)
OTHER	21360	0.983 (0.983, 0.984)	0.983 (0.983, 0.984)	0.914		0.88 (0.878, 0.882)	0.884 (0.882, 0.886)	0.004	0.984 (0.983, 0.985)	0.944 (0.941, 0.948)	0.995 (0.994, 0.996)	0.05	0.909 (0.907, 0.911)	0.7 (0.698, 0.703)	-0.209
ST downslopping	2062	0.837 (0.832, 0.841)	0.854 (0.85, 0.859)	< 0.001	0.018	0.254 (0.246, 0.262)	0.294 (0.284, 0.304)	0.04	0.906 (0.901, 0.91)	0.622 (0.598, 0.646)	0.922 (0.908, 0.935)	0.299	0.848 (0.842, 0.854)	0.633 (0.625, 0.641)	-0.215
ST depression (septal- V1-V2)	4	0.749 (0.383, 0.925)	0.85 (0.628, 0.97)	0.082		0.004 (0.0, 0.008)	0.002 (0.0, 0.003)		1.0 (1.0, 1.0)	0.24 (0.0, 1.0)	0.757 (0.0, 1.0)		0.918 (0.914, 0.923)	0.872 (0.867, 0.877)	-0.047
R/S ratio in V1-V2 >1	0	0.0 (0.0, 0.0)	0.0 (0.0, 0.0)			0.0 (-0.0, 0.0)	0.0 (-0.0, 0.0)		0.0 (0.0, 0.0)	0.0 (0.0, 0.0)	0.0 (0.0, 0.0)		0.0 (0.0, 0.0)	0.0 (0.0, 0.0)
RV1 + SV6 > 11 mm	0	0.0 (0.0, 0.0)	0.0 (0.0, 0.0)			0.0 (-0.0, 0.0)	0.0 (-0.0, 0.0)		0.0 (0.0, 0.0)	0.0 (0.0, 0.0)	0.0 (0.0, 0.0)		0.0 (0.0, 0.0)	0.0 (0.0, 0.0)
Polymorph	0	0.0 (0.0, 0.0)	0.0 (0.0, 0.0)			0.0 (-0.0, 0.0)	0.0 (-0.0, 0.0)		0.0 (0.0, 0.0)	0.0 (0.0, 0.0)	0.0 (0.0, 0.0)		0.0 (0.0, 0.0)	0.0 (0.0, 0.0)
rSR' in V1-V2	52	0.925 (0.907, 0.951)	0.916 (0.897, 0.941)	0.247		0.023 (0.018, 0.028)	0.021 (0.017, 0.026)		0.998 (0.997, 0.998)	0.789 (0.651, 0.909)	0.943 (0.857, 1.0)		0.935 (0.931, 0.938)	0.726 (0.719, 0.733)	-0.209
QRS complex negative in III	0	0.0 (0.0, 0.0)	0.0 (0.0, 0.0)			0.0 (-0.0, 0.0)	0.0 (-0.0, 0.0)		0.0 (0.0, 0.0)	0.0 (0.0, 0.0)	0.0 (0.0, 0.0)		0.0 (0.0, 0.0)	0.0 (0.0, 0.0)
qRS in V5-V6-I, aVL	0	0.0 (0.0, 0.0)	0.0 (0.0, 0.0)			0.0 (-0.0, 0.0)	0.0 (-0.0, 0.0)		0.0 (0.0, 0.0)	0.0 (0.0, 0.0)	0.0 (0.0, 0.0)		0.0 (0.0, 0.0)	0.0 (0.0, 0.0)
QS complex in V1-V2-V3	0	0.0 (0.0, 0.0)	0.0 (0.0, 0.0)			0.0 (-0.0, 0.0)	0.0 (-0.0, 0.0)		0.0 (0.0, 0.0)	0.0 (0.0, 0.0)	0.0 (0.0, 0.0)		0.0 (0.0, 0.0)	0.0 (0.0, 0.0)
R complex in V5-V6	0	0.0 (0.0, 0.0)	0.0 (0.0, 0.0)			0.0 (-0.0, 0.0)	0.0 (-0.0, 0.0)		0.0 (0.0, 0.0)	0.0 (0.0, 0.0)	0.0 (0.0, 0.0)		0.0 (0.0, 0.0)	0.0 (0.0, 0.0)
RaVL > 11 mm	0	0.0 (0.0, 0.0)	0.0 (0.0, 0.0)			0.0 (-0.0, 0.0)	0.0 (-0.0, 0.0)		0.0 (0.0, 0.0)	0.0 (0.0, 0.0)	0.0 (0.0, 0.0)		0.0 (0.0, 0.0)	0.0 (0.0, 0.0)
T wave inversion (septal- V1-V2)	0	0.0 (0.0, 0.0)	0.0 (0.0, 0.0)			0.0 (-0.0, 0.0)	0.0 (-0.0, 0.0)		0.0 (0.0, 0.0)	0.0 (0.0, 0.0)	0.0 (0.0, 0.0)		0.0 (0.0, 0.0)	0.0 (0.0, 0.0)
SV1 + RV5 or RV6 > 35 mm	0	0.0 (0.0, 0.0)	0.0 (0.0, 0.0)			0.0 (-0.0, 0.0)	0.0 (-0.0, 0.0)		0.0 (0.0, 0.0)	0.0 (0.0, 0.0)	0.0 (0.0, 0.0)		0.0 (0.0, 0.0)	0.0 (0.0, 0.0)
T wave inversion (inferior - II, III, aVF)	541	0.837 (0.828, 0.845)	0.825 (0.815, 0.835)	0.011		0.084 (0.078, 0.09)	0.084 (0.078, 0.091)		0.976 (0.973, 0.978)	0.768 (0.723, 0.81)	0.939 (0.914, 0.961)	0.172	0.755 (0.748, 0.761)	0.464 (0.456, 0.472)	-0.291
Monomorph	21251	0.918 (0.915, 0.923)	0.911 (0.906, 0.915)	< 0.001		0.998 (0.998, 0.998)	0.998 (0.997, 0.998)		0.0 (0.0, 0.0)	0.915 (0.911, 0.92)	0.863 (0.857, 0.869)	-0.052	0.605 (0.553, 0.65)	0.813 (0.775, 0.852)	0.208
T wave inversion (anterior - V3-V4)	474	0.908 (0.901, 0.915)	0.886 (0.877, 0.895)	< 0.001	-0.022	0.198 (0.179, 0.216)	0.183 (0.167, 0.202)		0.979 (0.976, 0.981)	0.785 (0.74, 0.827)	0.968 (0.948, 0.985)	0.183	0.843 (0.837, 0.848)	0.453 (0.445, 0.461)	-0.39
T wave inversion (lateral -I, aVL, V5-V6)	1293	0.895 (0.89, 0.899)	0.88 (0.875, 0.885)	< 0.001	-0.015	0.297 (0.284, 0.31)	0.273 (0.261, 0.286)		0.942 (0.938, 0.945)	0.851 (0.829, 0.874)	0.976 (0.967, 0.986)	0.125	0.78 (0.772, 0.786)	0.47 (0.462, 0.478)	-0.309
Low voltage	356	0.989 (0.988, 0.991)	0.92 (0.911, 0.929)	< 0.001	-0.069	0.655 (0.619, 0.688)	0.236 (0.207, 0.264)	-0.418	0.985 (0.983, 0.987)	0.969 (0.945, 0.988)	0.994 (0.983, 1.0)		0.94 (0.936, 0.943)	0.224 (0.217, 0.23)	-0.716
Lead misplacement	23	0.889 (0.841, 0.955)	0.881 (0.847, 0.917)	0.076		0.094 (0.018, 0.162)	0.1 (0.008, 0.164)		0.999 (0.998, 0.999)	0.045 (0.0, 0.176)	0.0 (0.0, 0.0)		1.0 (1.0, 1.0)	1.0 (1.0, 1.0)
ST depression (anterior - V3-V4)	0	0.0 (0.0, 0.0)	0.0 (0.0, 0.0)			0.0 (-0.0, 0.0)	0.0 (-0.0, 0.0)		0.0 (0.0, 0.0)	0.0 (0.0, 0.0)	0.0 (0.0, 0.0)		0.0 (0.0, 0.0)	0.0 (0.0, 0.0)
Early repolarization	47	0.99 (0.985, 0.997)	0.986 (0.979, 0.996)	0.28		0.645 (0.549, 0.729)	0.515 (0.408, 0.604)		0.998 (0.997, 0.999)	0.915 (0.808, 1.0)	0.957 (0.879, 1.0)		0.968 (0.965, 0.971)	0.913 (0.908, 0.917)	-0.055
ST upslopping	47	0.967 (0.955, 0.982)	0.967 (0.955, 0.983)	0.843		0.129 (0.091, 0.166)	0.165 (0.111, 0.218)		0.998 (0.997, 0.999)	0.895 (0.781, 1.0)	1.0 (1.0, 1.0)		0.895 (0.89, 0.9)	0.569 (0.561, 0.577)	-0.326
no_qrs	0	0.0 (0.0, 0.0)	0.0 (0.0, 0.0)			0.0 (-0.0, 0.0)	0.0 (-0.0, 0.0)		0.0 (0.0, 0.0)	0.0 (0.0, 0.0)	0.0 (0.0, 0.0)		0.0 (0.0, 0.0)	0.0 (0.0, 0.0)
OVERALL	21767	0.957 (0.957, 0.958)	0.95 (0.949, 0.951)	< 0.001	-0.007	0.83 (0.828, 0.831)	0.823 (0.821, 0.824)	-0.007	0.972 (0.972, 0.973)	0.831 (0.828, 0.834)	0.907 (0.905, 0.91)	0.076	0.948 (0.947, 0.949)	0.788 (0.786, 0.79)	-0.16

## Sheet: Table 14
Supplementary Table 14: Performance of the models on the UKB dataset (N = 54959) When the CI are non-overlapping, the difference is reported in ΔSSL-SL. Prevalence for label groups counts any positive in a member of its class as a positive.
		AUROC				AUPRC			SENSITIVITY			SPECIFICITY
Labels	Count	DeepECG-SL	DeepECG-SSL	DeLong test p-value	ΔSSL-SL	DeepECG-SL	DeepECG-SSL	ΔSSL-SL	DeepECG-SL	DeepECG-SSL	ΔSSL-SL	DeepECG-SL	DeepECG-SSL	ΔSSL-SL
RHYTHM	54092	0.998 (0.998, 0.998)	0.998 (0.998, 0.998)	0.258		0.984 (0.983, 0.985)	0.984 (0.984, 0.985)		0.992 (0.991, 0.993)	0.997 (0.997, 0.998)	0.005	0.983 (0.982, 0.983)	0.933 (0.932, 0.934)	-0.05
Ventricular tachycardia	1	0.4 (0.0, 0.582)	0.507 (0.0, 0.728)			0.0 (-0.0, 0.0)	0.0 (-0.0, 0.0)		0.0 (0.0, 0.0)	0.0 (0.0, 0.0)		1.0 (1.0, 1.0)	0.996 (0.995, 0.996)	-0.004
Bradycardia	24472	0.994 (0.993, 0.994)	0.993 (0.993, 0.993)	< 0.001		0.986 (0.985, 0.987)	0.986 (0.985, 0.987)		0.997 (0.996, 0.998)	0.998 (0.998, 0.999)		0.94 (0.937, 0.943)	0.897 (0.893, 0.901)	-0.043
Brugada	0	0.0 (0.0, 0.0)	0.0 (0.0, 0.0)			0.0 (-0.0, 0.0)	0.0 (-0.0, 0.0)		0.0 (0.0, 0.0)	0.0 (0.0, 0.0)		0.0 (0.0, 0.0)	0.0 (0.0, 0.0)
Wolff-Parkinson-White (Pre-excitation syndrome)	19	0.945 (0.914, 0.986)	0.947 (0.917, 0.989)	0.911		0.677 (0.53, 0.821)	0.654 (0.505, 0.799)		0.738 (0.5, 1.0)	0.789 (0.538, 1.0)		0.989 (0.988, 0.99)	0.991 (0.99, 0.992)	0.002
Atrial flutter	72	0.932 (0.916, 0.949)	0.905 (0.883, 0.927)	0.015		0.476 (0.397, 0.551)	0.501 (0.42, 0.581)		0.598 (0.452, 0.733)	0.914 (0.833, 0.98)	0.316	0.996 (0.996, 0.997)	0.632 (0.627, 0.636)	-0.365
Ectopic atrial rhythm (< 100 BPM)	21	0.989 (0.985, 0.993)	0.993 (0.99, 0.995)	0.207		0.067 (0.029, 0.106)	0.046 (0.026, 0.064)		1.0 (1.0, 1.0)	1.0 (1.0, 1.0)		0.877 (0.873, 0.88)	0.545 (0.54, 0.55)	-0.332
Atrial tachycardia (>= 100 BPM)	182	0.963 (0.951, 0.978)	0.967 (0.957, 0.979)	0.491		0.789 (0.749, 0.827)	0.743 (0.7, 0.789)		0.88 (0.822, 0.937)	0.967 (0.933, 0.993)		0.975 (0.974, 0.977)	0.616 (0.611, 0.62)	-0.36
Sinusal	52800	0.828 (0.821, 0.836)	0.831 (0.823, 0.838)	0.431		0.987 (0.986, 0.988)	0.987 (0.987, 0.988)		0.966 (0.964, 0.968)	0.875 (0.872, 0.878)	-0.091	0.581 (0.557, 0.606)	0.687 (0.665, 0.71)	0.106
Ventricular Rhythm	23	0.912 (0.877, 0.952)	0.925 (0.899, 0.958)	0.146		0.007 (0.004, 0.009)	0.005 (0.003, 0.007)		0.258 (0.062, 0.48)	0.914 (0.75, 1.0)	0.655	0.988 (0.987, 0.989)	0.798 (0.794, 0.802)	-0.19
Supraventricular tachycardia	1	0.699 (0.0, 0.994)	0.709 (0.0, 0.999)			0.003 (-0.0, 0.005)	0.013 (-0.0, 0.02)		1.0 (1.0, 1.0)	1.0 (1.0, 1.0)		0.922 (0.919, 0.924)	0.656 (0.651, 0.661)	-0.266
Junctional rhythm	224	0.937 (0.929, 0.947)	0.919 (0.908, 0.932)	< 0.001		0.147 (0.117, 0.175)	0.114 (0.089, 0.138)		0.777 (0.713, 0.848)	0.978 (0.953, 1.0)	0.201	0.924 (0.921, 0.927)	0.395 (0.39, 0.4)	-0.529
Regular	53109	0.809 (0.8, 0.817)	0.815 (0.806, 0.823)	0.04		0.987 (0.987, 0.988)	0.988 (0.987, 0.989)		0.981 (0.98, 0.983)	0.935 (0.933, 0.938)	-0.046	0.548 (0.52, 0.575)	0.622 (0.597, 0.649)	0.075
Regularly irregular	2509	0.994 (0.993, 0.994)	0.989 (0.988, 0.99)	< 0.001	-0.005	0.89 (0.883, 0.898)	0.867 (0.859, 0.875)	-0.023	0.98 (0.973, 0.986)	0.998 (0.995, 0.999)	0.018	0.955 (0.953, 0.957)	0.573 (0.569, 0.578)	-0.382
Irregularly irregular	868	0.984 (0.981, 0.988)	0.99 (0.988, 0.993)	< 0.001		0.896 (0.883, 0.912)	0.907 (0.895, 0.919)		0.951 (0.932, 0.968)	0.987 (0.977, 0.995)	0.037	0.952 (0.949, 0.954)	0.754 (0.749, 0.758)	-0.198
Afib	855	0.991 (0.989, 0.995)	0.994 (0.993, 0.996)	0.012		0.938 (0.928, 0.95)	0.937 (0.927, 0.948)		0.936 (0.914, 0.955)	0.988 (0.979, 0.996)	0.053	0.996 (0.995, 0.996)	0.831 (0.827, 0.835)	-0.164
Premature ventricular complex	1890	0.957 (0.953, 0.961)	0.964 (0.96, 0.967)	< 0.001		0.717 (0.703, 0.731)	0.745 (0.732, 0.758)	0.028	0.841 (0.821, 0.86)	0.942 (0.93, 0.954)	0.101	0.964 (0.962, 0.966)	0.838 (0.834, 0.842)	-0.126
Premature atrial complex	1536	0.989 (0.988, 0.99)	0.988 (0.987, 0.99)	0.519		0.803 (0.79, 0.817)	0.796 (0.782, 0.81)		0.969 (0.958, 0.979)	0.996 (0.992, 0.999)	0.027	0.945 (0.942, 0.947)	0.714 (0.709, 0.718)	-0.231
CONDUCTION	10022	0.984 (0.983, 0.985)	0.978 (0.977, 0.979)	< 0.001	-0.006	0.72 (0.714, 0.725)	0.688 (0.682, 0.694)	-0.032	0.93 (0.925, 0.935)	0.985 (0.982, 0.987)	0.055	0.951 (0.95, 0.952)	0.662 (0.661, 0.664)	-0.289
Left anterior fascicular block	833	0.978 (0.976, 0.979)	0.988 (0.987, 0.99)	< 0.001	0.011	0.462 (0.438, 0.484)	0.676 (0.653, 0.699)	0.214	0.964 (0.948, 0.979)	1.0 (1.0, 1.0)	0.036	0.9 (0.897, 0.903)	0.455 (0.45, 0.46)	-0.445
Delta wave	19	0.945 (0.914, 0.986)	0.938 (0.905, 0.98)	0.659		0.682 (0.538, 0.826)	0.642 (0.497, 0.789)		0.738 (0.5, 1.0)	0.737 (0.5, 0.941)		0.989 (0.988, 0.99)	0.991 (0.99, 0.992)	0.002
2nd degree AV block - mobitz 2	10	0.941 (0.886, 0.995)	0.955 (0.924, 0.996)	0.612		0.151 (0.048, 0.272)	0.125 (0.029, 0.242)		0.594 (0.167, 1.0)	0.8 (0.428, 1.0)		0.997 (0.996, 0.998)	0.88 (0.877, 0.883)	-0.117
Left bundle branch block	539	0.982 (0.978, 0.986)	0.974 (0.969, 0.98)	0.021		0.834 (0.813, 0.856)	0.845 (0.826, 0.864)		0.898 (0.866, 0.927)	0.948 (0.924, 0.971)		0.973 (0.971, 0.974)	0.855 (0.852, 0.859)	-0.117
Right bundle branch block	2689	0.985 (0.983, 0.986)	0.982 (0.981, 0.984)	0.008		0.859 (0.851, 0.867)	0.833 (0.825, 0.842)	-0.026	0.976 (0.969, 0.983)	0.977 (0.97, 0.984)		0.885 (0.882, 0.888)	0.868 (0.864, 0.872)	-0.017
Left axis deviation	2271	0.983 (0.982, 0.984)	0.978 (0.976, 0.98)	< 0.001	-0.005	0.752 (0.74, 0.764)	0.696 (0.681, 0.708)	-0.057	0.977 (0.968, 0.984)	0.997 (0.994, 0.999)	0.02	0.904 (0.901, 0.907)	0.521 (0.516, 0.526)	-0.383
Atrial paced	0	0.0 (0.0, 0.0)	0.0 (0.0, 0.0)			0.0 (-0.0, 0.0)	0.0 (-0.0, 0.0)		0.0 (0.0, 0.0)	0.0 (0.0, 0.0)		0.0 (0.0, 0.0)	0.0 (0.0, 0.0)
Right axis deviation	532	0.989 (0.987, 0.992)	0.987 (0.985, 0.99)	0.07		0.582 (0.554, 0.61)	0.508 (0.477, 0.537)	-0.074	0.981 (0.966, 0.994)	0.991 (0.981, 1.0)		0.965 (0.963, 0.967)	0.781 (0.776, 0.785)	-0.185
Left posterior fascicular block	418	0.996 (0.996, 0.997)	0.997 (0.997, 0.998)	0.002	0.001	0.7 (0.669, 0.731)	0.758 (0.73, 0.786)		0.99 (0.978, 1.0)	1.0 (1.0, 1.0)		0.97 (0.968, 0.971)	0.891 (0.888, 0.894)	-0.079
1st degree AV block	3192	0.994 (0.993, 0.994)	0.992 (0.992, 0.993)	< 0.001	-0.001	0.908 (0.902, 0.914)	0.899 (0.891, 0.906)		0.968 (0.96, 0.976)	0.999 (0.998, 1.0)	0.031	0.961 (0.959, 0.963)	0.767 (0.763, 0.772)	-0.193
Right superior axis	0	0.0 (0.0, 0.0)	0.0 (0.0, 0.0)			0.0 (-0.0, 0.0)	0.0 (-0.0, 0.0)		0.0 (0.0, 0.0)	0.0 (0.0, 0.0)		0.0 (0.0, 0.0)	0.0 (0.0, 0.0)
Nonspecific intraventricular conduction delay	582	0.78 (0.769, 0.79)	0.662 (0.648, 0.676)	< 0.001	-0.117	0.083 (0.07, 0.097)	0.057 (0.047, 0.067)	-0.027	0.304 (0.264, 0.347)	0.714 (0.67, 0.757)	0.41	0.953 (0.951, 0.955)	0.479 (0.474, 0.484)	-0.474
Third Degree AV Block	14	0.861 (0.79, 0.951)	0.84 (0.75, 0.956)	0.487		0.069 (0.002, 0.162)	0.139 (0.006, 0.249)		0.573 (0.231, 0.9)	0.854 (0.571, 1.0)		0.92 (0.918, 0.923)	0.829 (0.825, 0.833)	-0.091
2nd degree AV block - mobitz 1	11	0.871 (0.77, 0.997)	0.915 (0.847, 0.991)	0.526		0.242 (0.097, 0.404)	0.155 (0.072, 0.248)		0.73 (0.375, 1.0)	1.0 (1.0, 1.0)		0.981 (0.98, 0.982)	0.413 (0.408, 0.418)	-0.568
Prolonged QT	540	0.891 (0.883, 0.899)	0.729 (0.717, 0.741)	< 0.001	-0.161	0.068 (0.062, 0.073)	0.034 (0.027, 0.04)	-0.034	0.691 (0.644, 0.739)	1.0 (1.0, 1.0)	0.309	0.904 (0.901, 0.907)	0.021 (0.02, 0.022)	-0.883
U wave	0	0.0 (0.0, 0.0)	0.0 (0.0, 0.0)			0.0 (-0.0, 0.0)	0.0 (-0.0, 0.0)		0.0 (0.0, 0.0)	0.0 (0.0, 0.0)		0.0 (0.0, 0.0)	0.0 (0.0, 0.0)
LV pacing	0	0.0 (0.0, 0.0)	0.0 (0.0, 0.0)			0.0 (-0.0, 0.0)	0.0 (-0.0, 0.0)		0.0 (0.0, 0.0)	0.0 (0.0, 0.0)		0.0 (0.0, 0.0)	0.0 (0.0, 0.0)
Ventricular paced	1	0.485 (0.0, 0.706)	0.547 (0.0, 0.787)			0.0 (-0.0, 0.0)	0.0 (-0.0, 0.0)		0.0 (0.0, 0.0)	0.0 (0.0, 0.0)		0.999 (0.998, 0.999)	0.985 (0.983, 0.986)	-0.014
CHAMBER ENLARGEMENT	7115	0.96 (0.959, 0.962)	0.953 (0.952, 0.955)	< 0.001	-0.007	0.645 (0.637, 0.652)	0.472 (0.464, 0.48)	-0.173	0.816 (0.805, 0.827)	0.989 (0.986, 0.992)	0.173	0.946 (0.945, 0.947)	0.627 (0.625, 0.628)	-0.319
Bi-atrial enlargement	49	0.94 (0.919, 0.97)	0.961 (0.948, 0.978)	0.111		0.265 (0.169, 0.36)	0.176 (0.101, 0.249)		0.63 (0.455, 0.774)	0.841 (0.71, 0.957)		0.99 (0.989, 0.991)	0.943 (0.941, 0.946)	-0.046
Left atrial enlargement	3538	0.936 (0.933, 0.939)	0.937 (0.934, 0.94)	0.699		0.687 (0.677, 0.697)	0.644 (0.632, 0.655)	-0.043	0.809 (0.794, 0.826)	0.995 (0.992, 0.997)	0.185	0.929 (0.927, 0.932)	0.243 (0.239, 0.248)	-0.686
Right atrial enlargement	124	0.822 (0.794, 0.849)	0.886 (0.863, 0.91)	0.002	0.064	0.183 (0.134, 0.229)	0.103 (0.07, 0.139)		0.477 (0.373, 0.577)	0.84 (0.757, 0.917)	0.363	0.974 (0.972, 0.976)	0.693 (0.688, 0.697)	-0.282
Left ventricular hypertrophy	3725	0.919 (0.916, 0.922)	0.91 (0.907, 0.913)	0.002	-0.009	0.663 (0.654, 0.673)	0.509 (0.497, 0.52)	-0.155	0.683 (0.664, 0.699)	0.973 (0.967, 0.98)	0.29	0.943 (0.941, 0.946)	0.526 (0.521, 0.532)	-0.417
Right ventricular hypertrophy	100	0.971 (0.963, 0.983)	0.955 (0.945, 0.968)	0.081		0.254 (0.188, 0.308)	0.22 (0.163, 0.275)		0.91 (0.841, 0.969)	0.941 (0.879, 0.987)		0.935 (0.932, 0.937)	0.847 (0.843, 0.85)	-0.088
PERICARDITIS	115	0.78 (0.757, 0.805)	0.631 (0.599, 0.668)	< 0.001	-0.15	0.007 (0.006, 0.009)	0.004 (0.003, 0.005)	-0.003	0.591 (0.484, 0.7)	0.739 (0.64, 0.833)		0.806 (0.802, 0.81)	0.445 (0.44, 0.449)	-0.362
INFARCT, ISCHEMIA	7112	0.928 (0.926, 0.931)	0.893 (0.89, 0.896)	< 0.001	-0.035	0.254 (0.247, 0.261)	0.175 (0.169, 0.181)	-0.079	0.846 (0.834, 0.857)	0.966 (0.96, 0.972)	0.121	0.885 (0.883, 0.887)	0.373 (0.37, 0.375)	-0.512
Q wave (septal- V1-V2)	1858	0.916 (0.911, 0.921)	0.835 (0.828, 0.843)	< 0.001	-0.081	0.623 (0.608, 0.637)	0.405 (0.39, 0.422)	-0.218	0.808 (0.785, 0.83)	0.946 (0.934, 0.957)	0.138	0.879 (0.876, 0.883)	0.231 (0.227, 0.235)	-0.648
ST elevation (anterior - V3-V4)	35	0.789 (0.745, 0.838)	0.748 (0.691, 0.813)	0.09		0.005 (0.002, 0.007)	0.011 (0.003, 0.021)		0.714 (0.522, 0.889)	0.914 (0.778, 1.0)		0.761 (0.757, 0.765)	0.233 (0.228, 0.237)	-0.528
Q wave (posterior - V7-V9)	325	0.916 (0.903, 0.929)	0.923 (0.911, 0.935)	0.346		0.291 (0.259, 0.323)	0.282 (0.247, 0.317)		0.788 (0.733, 0.841)	0.85 (0.805, 0.897)		0.955 (0.953, 0.957)	0.864 (0.86, 0.867)	-0.091
Q wave (inferior - II, III, aVF)	2148	0.948 (0.944, 0.952)	0.941 (0.937, 0.945)	0.003		0.674 (0.659, 0.688)	0.604 (0.59, 0.617)	-0.071	0.813 (0.795, 0.832)	0.947 (0.935, 0.958)	0.133	0.956 (0.954, 0.958)	0.679 (0.675, 0.684)	-0.277
Q wave (anterior - V3-V4)	2546	0.968 (0.966, 0.97)	0.893 (0.888, 0.897)	< 0.001	-0.075	0.664 (0.652, 0.677)	0.403 (0.388, 0.416)	-0.261	0.933 (0.921, 0.944)	0.983 (0.976, 0.988)	0.05	0.905 (0.902, 0.908)	0.299 (0.295, 0.304)	-0.605
ST elevation (lateral - I, aVL, V5-V6)	71	0.747 (0.711, 0.786)	0.721 (0.681, 0.766)	0.15		0.004 (0.003, 0.005)	0.004 (0.003, 0.005)		0.463 (0.325, 0.607)	0.717 (0.585, 0.839)		0.853 (0.85, 0.857)	0.65 (0.644, 0.654)	-0.204
Q wave (lateral- I, aVL, V5-V6)	851	0.929 (0.922, 0.936)	0.906 (0.897, 0.915)	< 0.001	-0.023	0.483 (0.46, 0.506)	0.54 (0.515, 0.564)	0.058	0.733 (0.695, 0.77)	0.918 (0.898, 0.938)	0.185	0.958 (0.956, 0.96)	0.531 (0.526, 0.536)	-0.427
ST depression (lateral - I, avL, V5-V6)	27	0.798 (0.751, 0.853)	0.683 (0.623, 0.742)	0.003	-0.115	0.002 (0.001, 0.002)	0.001 (0.001, 0.001)		0.477 (0.25, 0.714)	0.963 (0.857, 1.0)	0.486	0.85 (0.847, 0.854)	0.138 (0.135, 0.142)	-0.712
Acute MI	233	0.7 (0.679, 0.721)	0.644 (0.623, 0.668)	< 0.001	-0.056	0.014 (0.009, 0.019)	0.016 (0.008, 0.023)		0.505 (0.428, 0.579)	0.927 (0.887, 0.963)	0.422	0.758 (0.754, 0.762)	0.192 (0.188, 0.195)	-0.567
ST elevation (septal - V1-V2)	21	0.861 (0.821, 0.902)	0.828 (0.77, 0.892)	0.285		0.003 (0.001, 0.005)	0.028 (0.004, 0.057)		0.813 (0.6, 1.0)	1.0 (1.0, 1.0)		0.758 (0.753, 0.762)	0.23 (0.226, 0.234)	-0.528
ST elevation (inferior - II, III, aVF)	147	0.698 (0.67, 0.729)	0.681 (0.652, 0.709)	0.295		0.015 (0.007, 0.022)	0.01 (0.007, 0.014)		0.279 (0.191, 0.37)	0.809 (0.728, 0.885)	0.53	0.896 (0.893, 0.899)	0.407 (0.402, 0.412)	-0.489
ST elevation (posterior - V7-V8-V9)	60	0.739 (0.697, 0.784)	0.731 (0.689, 0.773)	0.841		0.012 (0.005, 0.018)	0.009 (0.004, 0.015)		0.152 (0.049, 0.282)	0.198 (0.083, 0.333)		0.989 (0.988, 0.99)	0.975 (0.973, 0.977)	-0.014
ST depression (inferior - II, III, aVF)	19	0.842 (0.792, 0.906)	0.802 (0.748, 0.867)	0.017		0.002 (0.001, 0.002)	0.002 (0.001, 0.002)		0.842 (0.6, 1.0)	0.946 (0.778, 1.0)		0.785 (0.781, 0.789)	0.231 (0.226, 0.235)	-0.554
ST depression (anterior - V3-V4)	2	0.825 (0.0, 0.929)	0.754 (0.0, 0.893)	0.076		0.0 (-0.0, 0.0)	0.0 (-0.0, 0.0)		0.0 (0.0, 0.0)	1.0 (1.0, 1.0)	1	0.955 (0.953, 0.957)	0.514 (0.51, 0.519)	-0.441
OTHER	53420	0.974 (0.973, 0.974)	0.97 (0.969, 0.97)	< 0.001	-0.004	0.882 (0.881, 0.884)	0.888 (0.886, 0.89)	0.006	0.914 (0.911, 0.918)	0.977 (0.975, 0.979)	0.063	0.91 (0.909, 0.911)	0.572 (0.571, 0.573)	-0.338
ST downslopping	4894	0.785 (0.78, 0.789)	0.784 (0.78, 0.789)	0.854		0.301 (0.292, 0.309)	0.307 (0.299, 0.316)		0.548 (0.53, 0.564)	0.948 (0.94, 0.955)	0.4	0.846 (0.842, 0.85)	0.269 (0.264, 0.273)	-0.577
ST depression (septal- V1-V2)	2	0.48 (0.0, 0.714)	0.838 (0.0, 0.955)	0.013		0.0 (-0.0, 0.0)	0.0 (-0.0, 0.001)		0.0 (0.0, 0.0)	1.0 (1.0, 1.0)	1	0.936 (0.934, 0.938)	0.813 (0.809, 0.817)	-0.123
R/S ratio in V1-V2 >1	81	0.867 (0.846, 0.892)	0.822 (0.798, 0.848)	0.004		0.008 (0.007, 0.01)	0.006 (0.004, 0.007)		0.222 (0.118, 0.333)	0.84 (0.741, 0.926)	0.618	0.966 (0.964, 0.967)	0.62 (0.615, 0.626)	-0.345
RV1 + SV6 > 11 mm	0	0.0 (0.0, 0.0)	0.0 (0.0, 0.0)			0.0 (-0.0, 0.0)	0.0 (-0.0, 0.0)		0.0 (0.0, 0.0)	0.0 (0.0, 0.0)		0.0 (0.0, 0.0)	0.0 (0.0, 0.0)
Polymorph	0	0.0 (0.0, 0.0)	0.0 (0.0, 0.0)			0.0 (-0.0, 0.0)	0.0 (-0.0, 0.0)		0.0 (0.0, 0.0)	0.0 (0.0, 0.0)		0.0 (0.0, 0.0)	0.0 (0.0, 0.0)
rSR' in V1-V2	0	0.0 (0.0, 0.0)	0.0 (0.0, 0.0)			0.0 (-0.0, 0.0)	0.0 (-0.0, 0.0)		0.0 (0.0, 0.0)	0.0 (0.0, 0.0)		0.0 (0.0, 0.0)	0.0 (0.0, 0.0)
QRS complex negative in III	0	0.0 (0.0, 0.0)	0.0 (0.0, 0.0)			0.0 (-0.0, 0.0)	0.0 (-0.0, 0.0)		0.0 (0.0, 0.0)	0.0 (0.0, 0.0)		0.0 (0.0, 0.0)	0.0 (0.0, 0.0)
qRS in V5-V6-I, aVL	0	0.0 (0.0, 0.0)	0.0 (0.0, 0.0)			0.0 (-0.0, 0.0)	0.0 (-0.0, 0.0)		0.0 (0.0, 0.0)	0.0 (0.0, 0.0)		0.0 (0.0, 0.0)	0.0 (0.0, 0.0)
QS complex in V1-V2-V3	0	0.0 (0.0, 0.0)	0.0 (0.0, 0.0)			0.0 (-0.0, 0.0)	0.0 (-0.0, 0.0)		0.0 (0.0, 0.0)	0.0 (0.0, 0.0)		0.0 (0.0, 0.0)	0.0 (0.0, 0.0)
R complex in V5-V6	0	0.0 (0.0, 0.0)	0.0 (0.0, 0.0)			0.0 (-0.0, 0.0)	0.0 (-0.0, 0.0)		0.0 (0.0, 0.0)	0.0 (0.0, 0.0)		0.0 (0.0, 0.0)	0.0 (0.0, 0.0)
RaVL > 11 mm	498	0.895 (0.887, 0.903)	0.809 (0.797, 0.82)	< 0.001	-0.086	0.075 (0.068, 0.082)	0.037 (0.033, 0.041)	-0.038	0.327 (0.28, 0.374)	0.946 (0.921, 0.971)	0.619	0.975 (0.973, 0.976)	0.378 (0.373, 0.383)	-0.596
T wave inversion (septal- V1-V2)	0	0.0 (0.0, 0.0)	0.0 (0.0, 0.0)			0.0 (-0.0, 0.0)	0.0 (-0.0, 0.0)		0.0 (0.0, 0.0)	0.0 (0.0, 0.0)		0.0 (0.0, 0.0)	0.0 (0.0, 0.0)
SV1 + RV5 or RV6 > 35 mm	498	0.926 (0.918, 0.934)	0.856 (0.845, 0.866)	< 0.001	-0.069	0.159 (0.14, 0.178)	0.077 (0.066, 0.09)	-0.082	0.705 (0.659, 0.751)	0.998 (0.991, 1.0)	0.293	0.936 (0.934, 0.939)	0.095 (0.092, 0.098)	-0.841
T wave inversion (inferior - II, III, aVF)	426	0.689 (0.675, 0.705)	0.697 (0.68, 0.713)	0.537		0.015 (0.013, 0.017)	0.019 (0.017, 0.021)		0.355 (0.301, 0.41)	0.823 (0.78, 0.865)	0.469	0.827 (0.823, 0.83)	0.401 (0.397, 0.406)	-0.425
Monomorph	52984	0.802 (0.794, 0.811)	0.808 (0.799, 0.816)	0.055		0.987 (0.986, 0.987)	0.987 (0.986, 0.988)		0.943 (0.941, 0.946)	0.897 (0.894, 0.9)	-0.046	0.524 (0.499, 0.55)	0.626 (0.602, 0.65)	0.102
T wave inversion (anterior - V3-V4)	451	0.908 (0.9, 0.917)	0.893 (0.883, 0.902)	0.002		0.108 (0.098, 0.12)	0.102 (0.091, 0.113)		0.786 (0.74, 0.83)	0.988 (0.975, 0.997)	0.202	0.864 (0.86, 0.868)	0.259 (0.255, 0.263)	-0.605
T wave inversion (lateral -I, aVL, V5-V6)	589	0.87 (0.862, 0.879)	0.87 (0.86, 0.88)	0.944		0.092 (0.083, 0.101)	0.127 (0.114, 0.14)	0.036	0.671 (0.623, 0.717)	0.969 (0.951, 0.985)	0.298	0.872 (0.869, 0.876)	0.271 (0.266, 0.275)	-0.601
Low voltage	1827	0.982 (0.981, 0.983)	0.906 (0.902, 0.91)	< 0.001	-0.076	0.67 (0.656, 0.685)	0.366 (0.351, 0.381)	-0.304	0.995 (0.991, 0.998)	1.0 (1.0, 1.0)	0.005	0.814 (0.81, 0.818)	0.02 (0.019, 0.022)	-0.793
Lead misplacement	356	0.985 (0.981, 0.989)	0.976 (0.971, 0.982)	0.004		0.349 (0.317, 0.38)	0.312 (0.279, 0.342)		0.243 (0.193, 0.293)	0.0 (0.0, 0.0)	-0.243	0.998 (0.997, 0.998)	1.0 (1.0, 1.0)	0.003
ST depression (anterior - V3-V4)	2	0.825 (0.0, 0.929)	0.754 (0.0, 0.893)	0.076		0.0 (-0.0, 0.0)	0.0 (-0.0, 0.0)		0.0 (0.0, 0.0)	1.0 (1.0, 1.0)	1	0.955 (0.953, 0.957)	0.514 (0.51, 0.519)	-0.441
Early repolarization	943	0.797 (0.788, 0.805)	0.67 (0.659, 0.681)	< 0.001	-0.127	0.063 (0.058, 0.069)	0.033 (0.03, 0.035)	-0.031	0.54 (0.5, 0.579)	0.79 (0.759, 0.822)	0.25	0.835 (0.831, 0.839)	0.46 (0.455, 0.465)	-0.374
ST upslopping	721	0.746 (0.736, 0.756)	0.555 (0.542, 0.569)	< 0.001	-0.191	0.03 (0.027, 0.032)	0.015 (0.014, 0.017)	-0.014	0.5 (0.452, 0.544)	0.89 (0.861, 0.917)	0.39	0.815 (0.811, 0.819)	0.17 (0.166, 0.174)	-0.645
no_qrs	0	0.0 (0.0, 0.0)	0.0 (0.0, 0.0)			0.0 (-0.0, 0.0)	0.0 (-0.0, 0.0)		0.0 (0.0, 0.0)	0.0 (0.0, 0.0)		0.0 (0.0, 0.0)	0.0 (0.0, 0.0)
OVERALL	54244	0.988 (0.988, 0.988)	0.986 (0.986, 0.986)	< 0.001	-0.002	0.926 (0.925, 0.927)	0.925 (0.924, 0.926)		0.951 (0.949, 0.952)	0.988 (0.987, 0.989)	0.037	0.94 (0.94, 0.941)	0.675 (0.674, 0.677)	-0.265

## Sheet: Table 15
Supplementary Table 15: Performance of the models on the CLSA dataset (N = 54758).When the CI are non-overlapping, the difference is reported in ΔSSL-SL. Prevalence for label groups counts any positive in a member of its class as a positive.
		AUROC				AUPRC			SENSITIVITY			SPECIFICITY
Labels	Count	DeepECG-SL	DeepECG-SSL	DeLong test p-value	ΔSSL-SL	DeepECG-SL	DeepECG-SSL	ΔSSL-SL	DeepECG-SL	DeepECG-SSL	ΔSSL-SL	DeepECG-SL	DeepECG-SSL	ΔSSL-SL
RHYTHM	54304	0.998 (0.998, 0.998)	0.998 (0.998, 0.998)	< 0.001		0.992 (0.991, 0.992)	0.992 (0.992, 0.992)		0.98 (0.979, 0.982)	0.993 (0.993, 0.994)	0.013	0.986 (0.985, 0.986)	0.955 (0.954, 0.956)	-0.031
Ventricular tachycardia	0	0.0 (0.0, 0.0)	0.0 (0.0, 0.0)			0.0 (-0.0, 0.0)	0.0 (-0.0, 0.0)		0.0 (0.0, 0.0)	0.0 (0.0, 0.0)		0.0 (0.0, 0.0)	0.0 (0.0, 0.0)
Bradycardia	14336	0.996 (0.996, 0.996)	0.995 (0.995, 0.996)	< 0.001	-0.001	0.988 (0.987, 0.989)	0.988 (0.987, 0.989)		0.988 (0.986, 0.99)	0.988 (0.986, 0.99)		0.968 (0.966, 0.97)	0.929 (0.926, 0.932)	-0.039
Brugada	0	0.0 (0.0, 0.0)	0.0 (0.0, 0.0)			0.0 (-0.0, 0.0)	0.0 (-0.0, 0.0)		0.0 (0.0, 0.0)	0.0 (0.0, 0.0)		0.0 (0.0, 0.0)	0.0 (0.0, 0.0)
Wolff-Parkinson-White (Pre-excitation syndrome)	19	0.937 (0.902, 0.98)	0.908 (0.865, 0.958)	0.322		0.371 (0.206, 0.521)	0.371 (0.182, 0.522)		0.574 (0.3, 0.846)	0.688 (0.4, 0.923)		0.995 (0.994, 0.995)	0.991 (0.99, 0.992)	-0.003
Atrial flutter	107	0.956 (0.941, 0.975)	0.956 (0.94, 0.974)	0.99		0.652 (0.59, 0.711)	0.672 (0.616, 0.729)		0.786 (0.695, 0.871)	0.906 (0.835, 0.964)		0.996 (0.996, 0.997)	0.898 (0.894, 0.901)	-0.099
Ectopic atrial rhythm (< 100 BPM)	12	0.989 (0.982, 0.995)	0.996 (0.994, 0.998)	0.102		0.095 (0.024, 0.186)	0.168 (0.052, 0.311)		1.0 (1.0, 1.0)	1.0 (1.0, 1.0)		0.943 (0.941, 0.946)	0.785 (0.781, 0.789)	-0.158
Atrial tachycardia (>= 100 BPM)	350	0.995 (0.993, 0.997)	0.996 (0.995, 0.998)	0.222		0.916 (0.901, 0.932)	0.91 (0.894, 0.929)		0.922 (0.887, 0.954)	0.994 (0.983, 1.0)	0.072	0.993 (0.992, 0.993)	0.855 (0.851, 0.859)	-0.138
Sinusal	52374	0.941 (0.937, 0.946)	0.943 (0.938, 0.947)	0.06		0.996 (0.995, 0.996)	0.996 (0.996, 0.997)		0.983 (0.982, 0.985)	0.944 (0.941, 0.946)	-0.04	0.743 (0.721, 0.765)	0.833 (0.814, 0.851)	0.089
Ventricular Rhythm	262	0.995 (0.994, 0.997)	0.995 (0.994, 0.997)	0.842		0.82 (0.793, 0.846)	0.821 (0.794, 0.849)		0.875 (0.827, 0.922)	0.996 (0.983, 1.0)	0.122	0.991 (0.99, 0.992)	0.893 (0.89, 0.896)	-0.098
Supraventricular tachycardia	6	0.995 (0.992, 0.999)	0.996 (0.995, 1.0)	0.356		0.227 (0.006, 0.452)	0.143 (0.02, 0.305)		1.0 (1.0, 1.0)	1.0 (1.0, 1.0)		0.97 (0.968, 0.971)	0.87 (0.867, 0.873)	-0.1
Junctional rhythm	698	0.806 (0.794, 0.819)	0.826 (0.815, 0.838)	< 0.001		0.185 (0.164, 0.204)	0.193 (0.174, 0.211)		0.42 (0.376, 0.465)	0.803 (0.769, 0.837)	0.383	0.956 (0.954, 0.958)	0.66 (0.655, 0.664)	-0.296
Regular	53067	0.976 (0.973, 0.979)	0.978 (0.975, 0.981)	0.461		0.999 (0.999, 0.999)	0.999 (0.999, 0.999)		0.99 (0.989, 0.991)	0.966 (0.964, 0.968)	-0.024	0.803 (0.779, 0.825)	0.903 (0.885, 0.92)	0.1
Regularly irregular	3229	0.986 (0.985, 0.987)	0.986 (0.985, 0.987)	0.686		0.854 (0.848, 0.861)	0.867 (0.86, 0.874)		0.973 (0.966, 0.979)	0.995 (0.992, 0.998)	0.022	0.929 (0.927, 0.932)	0.69 (0.685, 0.694)	-0.24
Irregularly irregular	1440	0.987 (0.986, 0.989)	0.986 (0.985, 0.988)	0.161		0.835 (0.824, 0.847)	0.831 (0.82, 0.842)		0.915 (0.897, 0.932)	0.998 (0.995, 1.0)	0.083	0.956 (0.954, 0.958)	0.776 (0.772, 0.78)	-0.18
Afib	1092	0.997 (0.996, 0.997)	0.996 (0.996, 0.997)	0.669		0.946 (0.939, 0.953)	0.945 (0.937, 0.952)		0.919 (0.899, 0.938)	0.991 (0.983, 0.997)	0.072	0.995 (0.995, 0.996)	0.901 (0.897, 0.904)	-0.095
Premature ventricular complex	2346	0.981 (0.98, 0.983)	0.983 (0.982, 0.985)	0.01		0.718 (0.705, 0.731)	0.737 (0.724, 0.75)		0.814 (0.795, 0.832)	0.958 (0.948, 0.967)	0.144	0.977 (0.975, 0.978)	0.944 (0.941, 0.946)	-0.033
Premature atrial complex	1882	0.981 (0.98, 0.982)	0.98 (0.979, 0.982)	0.137		0.709 (0.697, 0.723)	0.694 (0.681, 0.709)		0.934 (0.921, 0.947)	0.995 (0.991, 0.998)	0.061	0.94 (0.938, 0.943)	0.809 (0.804, 0.813)	-0.131
CONDUCTION	10962	0.991 (0.99, 0.991)	0.988 (0.988, 0.989)	< 0.001	-0.002	0.815 (0.81, 0.819)	0.779 (0.775, 0.784)	-0.036	0.94 (0.935, 0.945)	0.987 (0.985, 0.99)	0.048	0.976 (0.975, 0.976)	0.828 (0.827, 0.83)	-0.147
Left anterior fascicular block	1431	0.988 (0.987, 0.989)	0.985 (0.983, 0.986)	< 0.001	-0.003	0.738 (0.723, 0.755)	0.696 (0.678, 0.714)	-0.042	0.945 (0.93, 0.959)	0.996 (0.992, 1.0)	0.051	0.952 (0.95, 0.954)	0.74 (0.736, 0.744)	-0.212
Delta wave	19	0.937 (0.902, 0.98)	0.889 (0.837, 0.954)	0.287		0.371 (0.206, 0.521)	0.369 (0.176, 0.525)		0.574 (0.3, 0.846)	0.637 (0.357, 0.895)		0.995 (0.994, 0.995)	0.994 (0.993, 0.994)
2nd degree AV block - mobitz 2	69	0.993 (0.99, 0.998)	0.992 (0.989, 0.998)	0.759		0.712 (0.643, 0.776)	0.725 (0.658, 0.793)		0.901 (0.808, 0.978)	0.97 (0.911, 1.0)		0.997 (0.996, 0.997)	0.958 (0.957, 0.961)	-0.038
Left bundle branch block	998	0.982 (0.979, 0.984)	0.976 (0.973, 0.98)	0.008		0.82 (0.806, 0.833)	0.808 (0.795, 0.822)		0.877 (0.852, 0.9)	0.935 (0.916, 0.953)	0.059	0.978 (0.977, 0.98)	0.911 (0.908, 0.914)	-0.067
Right bundle branch block	2654	0.988 (0.987, 0.99)	0.986 (0.984, 0.987)	0.003		0.926 (0.92, 0.931)	0.916 (0.91, 0.921)		0.925 (0.912, 0.937)	0.926 (0.913, 0.938)		0.975 (0.973, 0.976)	0.961 (0.959, 0.963)	-0.013
Left axis deviation	5169	0.973 (0.972, 0.975)	0.963 (0.962, 0.965)	< 0.001	-0.01	0.858 (0.852, 0.864)	0.805 (0.799, 0.812)	-0.053	0.906 (0.896, 0.915)	0.966 (0.96, 0.972)	0.06	0.937 (0.935, 0.94)	0.769 (0.765, 0.773)	-0.168
Atrial paced	5	0.995 (0.998, 0.999)	0.996 (0.998, 1.0)	0.329		0.043 (0.015, 0.066)	0.067 (0.018, 0.105)		1.0 (1.0, 1.0)	1.0 (1.0, 1.0)		0.991 (0.99, 0.992)	0.937 (0.934, 0.939)	-0.055
Right axis deviation	455	0.982 (0.976, 0.988)	0.977 (0.971, 0.985)	0.015		0.754 (0.729, 0.779)	0.682 (0.652, 0.71)	-0.072	0.941 (0.914, 0.966)	0.967 (0.945, 0.984)		0.982 (0.981, 0.983)	0.892 (0.889, 0.895)	-0.09
Left posterior fascicular block	123	0.981 (0.974, 0.991)	0.984 (0.978, 0.994)	0.422		0.393 (0.333, 0.456)	0.525 (0.462, 0.584)	0.132	0.918 (0.857, 0.974)	0.967 (0.926, 1.0)		0.972 (0.97, 0.973)	0.89 (0.887, 0.893)	-0.081
1st degree AV block	2174	0.995 (0.995, 0.996)	0.995 (0.994, 0.995)	0.006		0.905 (0.898, 0.912)	0.901 (0.894, 0.908)		0.974 (0.966, 0.981)	0.998 (0.995, 0.999)	0.024	0.969 (0.967, 0.97)	0.9 (0.897, 0.903)	-0.068
Right superior axis	0	0.0 (0.0, 0.0)	0.0 (0.0, 0.0)			0.0 (-0.0, 0.0)	0.0 (-0.0, 0.0)		0.0 (0.0, 0.0)	0.0 (0.0, 0.0)		0.0 (0.0, 0.0)	0.0 (0.0, 0.0)
Nonspecific intraventricular conduction delay	297	0.95 (0.941, 0.96)	0.944 (0.933, 0.956)	0.153		0.247 (0.215, 0.28)	0.255 (0.225, 0.286)		0.758 (0.704, 0.818)	0.919 (0.881, 0.952)	0.161	0.975 (0.974, 0.977)	0.825 (0.821, 0.828)	-0.15
Third Degree AV Block	46	0.821 (0.773, 0.872)	0.81 (0.76, 0.86)	0.599		0.187 (0.101, 0.255)	0.184 (0.1, 0.262)		0.526 (0.345, 0.714)	0.546 (0.367, 0.722)		0.954 (0.952, 0.956)	0.909 (0.906, 0.912)	-0.046
2nd degree AV block - mobitz 1	35	0.919 (0.875, 0.977)	0.931 (0.896, 0.977)	0.243		0.423 (0.296, 0.548)	0.282 (0.196, 0.381)		0.857 (0.708, 1.0)	0.882 (0.731, 1.0)		0.979 (0.978, 0.98)	0.823 (0.819, 0.827)	-0.156
Prolonged QT	944	0.966 (0.963, 0.969)	0.955 (0.951, 0.959)	< 0.001	-0.011	0.439 (0.417, 0.461)	0.41 (0.388, 0.432)		0.828 (0.797, 0.858)	0.998 (0.994, 1.0)	0.17	0.95 (0.948, 0.953)	0.389 (0.384, 0.394)	-0.561
U wave	21	0.959 (0.927, 0.997)	0.946 (0.907, 0.997)	0.319		0.435 (0.271, 0.622)	0.287 (0.143, 0.434)		0.713 (0.455, 0.929)	0.864 (0.643, 1.0)		0.994 (0.993, 0.995)	0.982 (0.981, 0.983)	-0.012
LV pacing	0	0.0 (0.0, 0.0)	0.0 (0.0, 0.0)			0.0 (-0.0, 0.0)	0.0 (-0.0, 0.0)		0.0 (0.0, 0.0)	0.0 (0.0, 0.0)		0.0 (0.0, 0.0)	0.0 (0.0, 0.0)
Ventricular paced	52	0.99 (0.988, 0.992)	0.888 (0.861, 0.92)	< 0.001	-0.101	0.053 (0.043, 0.063)	0.009 (0.006, 0.011)	-0.044	0.731 (0.574, 0.875)	0.189 (0.062, 0.333)	-0.541	0.993 (0.992, 0.994)	0.983 (0.982, 0.984)	-0.01
CHAMBER ENLARGEMENT	4384	0.982 (0.98, 0.983)	0.969 (0.967, 0.97)	< 0.001	-0.013	0.753 (0.745, 0.761)	0.531 (0.52, 0.541)	-0.223	0.853 (0.84, 0.865)	0.972 (0.966, 0.978)	0.119	0.978 (0.978, 0.979)	0.787 (0.785, 0.789)	-0.191
Bi-atrial enlargement	25	0.997 (0.995, 0.999)	0.984 (0.977, 0.994)	0.072	-0.013	0.584 (0.439, 0.728)	0.164 (0.069, 0.251)	-0.42	0.758 (0.533, 0.941)	0.723 (0.5, 0.923)		0.998 (0.998, 0.998)	0.989 (0.988, 0.99)	-0.009
Left atrial enlargement	1028	0.942 (0.937, 0.947)	0.937 (0.932, 0.942)	0.242		0.534 (0.513, 0.555)	0.462 (0.44, 0.485)	-0.072	0.689 (0.657, 0.722)	0.958 (0.942, 0.973)	0.269	0.976 (0.974, 0.978)	0.65 (0.645, 0.655)	-0.325
Right atrial enlargement	107	0.923 (0.903, 0.945)	0.932 (0.914, 0.952)	0.611		0.429 (0.361, 0.489)	0.222 (0.168, 0.276)	-0.206	0.662 (0.548, 0.762)	0.906 (0.831, 0.968)	0.244	0.992 (0.991, 0.993)	0.807 (0.803, 0.811)	-0.185
Left ventricular hypertrophy	3260	0.978 (0.977, 0.98)	0.929 (0.926, 0.931)	< 0.001	-0.049	0.847 (0.841, 0.854)	0.598 (0.587, 0.61)	-0.249	0.834 (0.819, 0.85)	0.805 (0.789, 0.821)		0.971 (0.969, 0.973)	0.89 (0.887, 0.894)	-0.08
Right ventricular hypertrophy	79	0.98 (0.973, 0.99)	0.985 (0.98, 0.991)	0.191		0.231 (0.169, 0.292)	0.27 (0.207, 0.331)		0.875 (0.783, 0.95)	0.988 (0.953, 1.0)	0.113	0.968 (0.967, 0.97)	0.868 (0.865, 0.872)	-0.1
PERICARDITIS	136	0.956 (0.943, 0.97)	0.935 (0.919, 0.952)	0.059		0.169 (0.139, 0.199)	0.149 (0.112, 0.184)		0.859 (0.78, 0.924)	0.891 (0.826, 0.955)		0.961 (0.959, 0.963)	0.835 (0.831, 0.838)	-0.126
INFARCT, ISCHEMIA	5446	0.971 (0.969, 0.973)	0.966 (0.964, 0.968)	< 0.001	-0.005	0.52 (0.511, 0.528)	0.516 (0.507, 0.525)		0.872 (0.86, 0.883)	0.969 (0.962, 0.975)	0.097	0.973 (0.972, 0.973)	0.696 (0.694, 0.698)	-0.276
Q wave (septal- V1-V2)	1106	0.963 (0.958, 0.968)	0.948 (0.943, 0.953)	< 0.001	-0.015	0.717 (0.701, 0.733)	0.582 (0.562, 0.6)	-0.136	0.841 (0.814, 0.865)	0.969 (0.957, 0.98)	0.129	0.974 (0.972, 0.975)	0.57 (0.565, 0.575)	-0.404
ST elevation (anterior - V3-V4)	66	0.952 (0.939, 0.97)	0.925 (0.905, 0.948)	0.01		0.118 (0.072, 0.16)	0.058 (0.03, 0.081)		0.714 (0.575, 0.842)	0.909 (0.816, 0.98)		0.967 (0.965, 0.969)	0.744 (0.739, 0.748)	-0.223
Q wave (posterior - V7-V9)	410	0.991 (0.99, 0.992)	0.989 (0.986, 0.992)	0.292		0.555 (0.521, 0.589)	0.545 (0.512, 0.58)		0.973 (0.953, 0.99)	0.991 (0.978, 1.0)		0.945 (0.942, 0.947)	0.85 (0.846, 0.854)	-0.094
Q wave (inferior - II, III, aVF)	2782	0.969 (0.967, 0.971)	0.964 (0.962, 0.966)	< 0.001	-0.005	0.751 (0.74, 0.761)	0.698 (0.686, 0.709)	-0.053	0.861 (0.846, 0.877)	0.97 (0.961, 0.977)	0.108	0.947 (0.945, 0.95)	0.785 (0.78, 0.789)	-0.163
Q wave (anterior - V3-V4)	1170	0.977 (0.974, 0.98)	0.96 (0.956, 0.964)	< 0.001	-0.018	0.66 (0.642, 0.678)	0.556 (0.536, 0.576)	-0.104	0.907 (0.888, 0.927)	0.982 (0.973, 0.99)	0.075	0.953 (0.951, 0.955)	0.652 (0.647, 0.657)	-0.301
ST elevation (lateral - I, aVL, V5-V6)	70	0.818 (0.78, 0.855)	0.798 (0.762, 0.837)	0.247		0.078 (0.04, 0.107)	0.055 (0.027, 0.08)		0.46 (0.317, 0.6)	0.472 (0.333, 0.61)		0.985 (0.984, 0.986)	0.936 (0.934, 0.938)	-0.049
Q wave (lateral- I, aVL, V5-V6)	600	0.949 (0.943, 0.957)	0.95 (0.943, 0.957)	0.796		0.46 (0.432, 0.487)	0.529 (0.502, 0.556)	0.07	0.8 (0.761, 0.838)	0.928 (0.903, 0.952)	0.128	0.967 (0.965, 0.968)	0.765 (0.76, 0.768)	-0.202
ST depression (lateral - I, avL, V5-V6)	359	0.926 (0.916, 0.936)	0.923 (0.914, 0.933)	0.591		0.119 (0.109, 0.13)	0.093 (0.084, 0.102)	-0.026	0.755 (0.706, 0.802)	0.972 (0.951, 0.992)	0.217	0.962 (0.96, 0.963)	0.534 (0.529, 0.539)	-0.428
Acute MI	100	0.797 (0.764, 0.831)	0.782 (0.75, 0.818)	0.337		0.131 (0.081, 0.176)	0.101 (0.056, 0.142)		0.329 (0.219, 0.438)	0.668 (0.55, 0.776)	0.338	0.987 (0.986, 0.988)	0.779 (0.775, 0.784)	-0.207
ST elevation (septal - V1-V2)	54	0.968 (0.957, 0.982)	0.953 (0.935, 0.975)	0.055		0.138 (0.096, 0.182)	0.087 (0.06, 0.117)		0.835 (0.7, 0.949)	0.926 (0.837, 1.0)		0.965 (0.963, 0.967)	0.756 (0.752, 0.76)	-0.209
ST elevation (inferior - II, III, aVF)	137	0.821 (0.796, 0.848)	0.85 (0.828, 0.877)	0.025		0.103 (0.066, 0.137)	0.086 (0.058, 0.117)		0.337 (0.247, 0.429)	0.803 (0.725, 0.888)	0.466	0.982 (0.981, 0.984)	0.763 (0.759, 0.767)	-0.219
ST elevation (posterior - V7-V8-V9)	2	0.908 (0.0, 0.999)	0.89 (0.0, 0.99)	0.001		0.03 (-0.0, 0.043)	0.002 (-0.0, 0.003)		1.0 (1.0, 1.0)	0.0 (0.0, 0.0)	-1	0.997 (0.997, 0.998)	0.996 (0.995, 0.997)	-0.001
ST depression (inferior - II, III, aVF)	80	0.906 (0.879, 0.936)	0.88 (0.853, 0.911)	0.037		0.146 (0.099, 0.193)	0.035 (0.024, 0.047)	-0.111	0.687 (0.568, 0.807)	0.824 (0.72, 0.915)		0.982 (0.98, 0.983)	0.764 (0.76, 0.768)	-0.217
ST depression (anterior - V3-V4)	51	0.988 (0.982, 0.995)	0.98 (0.972, 0.992)	0.19		0.373 (0.289, 0.47)	0.101 (0.068, 0.134)	-0.272	0.9 (0.794, 1.0)	0.959 (0.882, 1.0)		0.982 (0.98, 0.983)	0.844 (0.841, 0.848)	-0.138
OTHER	53712	0.989 (0.988, 0.989)	0.985 (0.985, 0.986)	< 0.001	-0.003	0.915 (0.914, 0.917)	0.904 (0.903, 0.905)	-0.011	0.944 (0.942, 0.946)	0.987 (0.986, 0.988)	0.043	0.95 (0.949, 0.951)	0.77 (0.768, 0.771)	-0.18
ST downslopping	743	0.944 (0.939, 0.949)	0.937 (0.932, 0.942)	0.002		0.321 (0.297, 0.346)	0.273 (0.253, 0.294)	-0.048	0.736 (0.697, 0.771)	0.93 (0.907, 0.95)	0.195	0.941 (0.939, 0.944)	0.779 (0.775, 0.783)	-0.162
ST depression (septal- V1-V2)	0	0.0 (0.0, 0.0)	0.0 (0.0, 0.0)			0.0 (-0.0, 0.0)	0.0 (-0.0, 0.0)		0.0 (0.0, 0.0)	0.0 (0.0, 0.0)		0.0 (0.0, 0.0)	0.0 (0.0, 0.0)
R/S ratio in V1-V2 >1	160	0.951 (0.947, 0.958)	0.906 (0.893, 0.922)	< 0.001	-0.045	0.032 (0.029, 0.036)	0.025 (0.022, 0.029)		0.683 (0.598, 0.763)	0.845 (0.775, 0.902)	0.162	0.953 (0.951, 0.955)	0.812 (0.808, 0.816)	-0.141
RV1 + SV6 > 11 mm	5	0.994 (0.993, 0.998)	0.982 (0.966, 0.995)	0.203		0.015 (0.006, 0.022)	0.014 (0.002, 0.025)		1.0 (1.0, 1.0)	1.0 (1.0, 1.0)		0.981 (0.98, 0.982)	0.914 (0.912, 0.917)	-0.067
Polymorph	37	0.959 (0.95, 0.97)	0.913 (0.892, 0.942)	0.026	-0.046	0.016 (0.011, 0.022)	0.01 (0.006, 0.013)		0.708 (0.54, 0.88)	0.943 (0.838, 1.0)		0.955 (0.952, 0.957)	0.651 (0.646, 0.655)	-0.304
rSR' in V1-V2	680	0.973 (0.971, 0.975)	0.97 (0.968, 0.973)	0.005		0.207 (0.196, 0.218)	0.195 (0.185, 0.206)		0.927 (0.903, 0.95)	0.993 (0.984, 1.0)	0.066	0.945 (0.942, 0.947)	0.759 (0.755, 0.763)	-0.185
QRS complex negative in III	3679	0.897 (0.894, 0.901)	0.878 (0.874, 0.882)	< 0.001	-0.02	0.462 (0.45, 0.473)	0.436 (0.423, 0.448)	-0.026	0.729 (0.711, 0.747)	0.939 (0.929, 0.948)	0.211	0.903 (0.9, 0.906)	0.495 (0.49, 0.501)	-0.407
qRS in V5-V6-I, aVL	534	0.986 (0.985, 0.988)	0.983 (0.981, 0.986)	0.032		0.381 (0.356, 0.406)	0.37 (0.345, 0.395)		0.974 (0.957, 0.989)	0.996 (0.989, 1.0)	0.022	0.937 (0.934, 0.939)	0.737 (0.733, 0.742)	-0.2
QS complex in V1-V2-V3	435	0.995 (0.995, 0.996)	0.994 (0.993, 0.995)	0.067		0.774 (0.748, 0.799)	0.767 (0.74, 0.793)		0.959 (0.935, 0.979)	1.0 (1.0, 1.0)	0.041	0.976 (0.974, 0.977)	0.747 (0.743, 0.752)	-0.228
R complex in V5-V6	58	0.939 (0.925, 0.955)	0.946 (0.935, 0.96)	0.501		0.017 (0.013, 0.02)	0.015 (0.012, 0.019)		0.494 (0.349, 0.651)	0.761 (0.618, 0.889)		0.98 (0.979, 0.982)	0.929 (0.926, 0.931)	-0.051
RaVL > 11 mm	1102	0.967 (0.964, 0.97)	0.917 (0.912, 0.922)	< 0.001	-0.05	0.446 (0.425, 0.466)	0.28 (0.263, 0.298)	-0.166	0.759 (0.73, 0.791)	0.951 (0.935, 0.965)	0.192	0.966 (0.964, 0.968)	0.651 (0.646, 0.656)	-0.315
T wave inversion (septal- V1-V2)	1422	0.88 (0.874, 0.885)	0.871 (0.866, 0.877)	0.01		0.155 (0.148, 0.162)	0.135 (0.129, 0.141)	-0.02	0.734 (0.706, 0.761)	0.975 (0.965, 0.984)	0.241	0.875 (0.872, 0.878)	0.372 (0.367, 0.377)	-0.503
SV1 + RV5 or RV6 > 35 mm	514	0.974 (0.97, 0.978)	0.943 (0.937, 0.949)	< 0.001	-0.032	0.383 (0.355, 0.411)	0.226 (0.201, 0.249)	-0.157	0.831 (0.792, 0.869)	0.98 (0.964, 0.994)	0.149	0.962 (0.96, 0.964)	0.603 (0.598, 0.608)	-0.359
T wave inversion (inferior - II, III, aVF)	2886	0.9 (0.897, 0.903)	0.89 (0.887, 0.893)	< 0.001	-0.009	0.272 (0.265, 0.28)	0.262 (0.254, 0.27)		0.738 (0.719, 0.757)	0.937 (0.925, 0.946)	0.199	0.883 (0.88, 0.886)	0.648 (0.643, 0.653)	-0.235
Monomorph	53307	0.92 (0.914, 0.925)	0.924 (0.918, 0.93)	0.014		0.997 (0.997, 0.997)	0.997 (0.997, 0.998)		0.977 (0.976, 0.979)	0.957 (0.954, 0.959)	-0.021	0.609 (0.579, 0.64)	0.731 (0.7, 0.759)	0.122
T wave inversion (anterior - V3-V4)	989	0.901 (0.895, 0.907)	0.902 (0.897, 0.908)	0.566		0.15 (0.142, 0.158)	0.146 (0.138, 0.155)		0.749 (0.717, 0.779)	0.929 (0.908, 0.947)	0.18	0.915 (0.912, 0.918)	0.623 (0.618, 0.628)	-0.292
T wave inversion (lateral -I, aVL, V5-V6)	2856	0.859 (0.855, 0.864)	0.83 (0.825, 0.836)	< 0.001	-0.029	0.415 (0.402, 0.428)	0.398 (0.386, 0.41)		0.594 (0.572, 0.614)	0.804 (0.787, 0.821)	0.21	0.912 (0.909, 0.915)	0.67 (0.665, 0.675)	-0.241
Low voltage	2066	0.974 (0.973, 0.975)	0.909 (0.905, 0.912)	< 0.001	-0.065	0.635 (0.62, 0.65)	0.35 (0.336, 0.364)	-0.286	0.966 (0.957, 0.975)	0.998 (0.996, 1.0)	0.032	0.858 (0.855, 0.862)	0.163 (0.159, 0.166)	-0.696
Lead misplacement	0	0.0 (0.0, 0.0)	0.0 (0.0, 0.0)			0.0 (-0.0, 0.0)	0.0 (-0.0, 0.0)		0.0 (0.0, 0.0)	0.0 (0.0, 0.0)		0.0 (0.0, 0.0)	0.0 (0.0, 0.0)
ST depression (anterior - V3-V4)	51	0.988 (0.982, 0.995)	0.98 (0.972, 0.992)	0.19		0.373 (0.289, 0.47)	0.101 (0.068, 0.134)	-0.272	0.9 (0.794, 1.0)	0.959 (0.882, 1.0)		0.982 (0.98, 0.983)	0.844 (0.841, 0.848)	-0.138
Early repolarization	280	0.978 (0.971, 0.985)	0.968 (0.96, 0.975)	0.034		0.549 (0.506, 0.592)	0.45 (0.408, 0.49)	-0.099	0.939 (0.901, 0.969)	0.929 (0.891, 0.965)		0.965 (0.963, 0.967)	0.897 (0.894, 0.9)	-0.068
ST upslopping	456	0.951 (0.944, 0.958)	0.93 (0.922, 0.939)	< 0.001	-0.021	0.299 (0.273, 0.326)	0.264 (0.237, 0.291)		0.87 (0.831, 0.907)	0.954 (0.93, 0.976)	0.084	0.929 (0.927, 0.932)	0.592 (0.587, 0.597)	-0.337
no_qrs	9	1.0 (1.0, 1.0)	1.0 (0.999, 1.0)	0.132		0.851 (0.668, 1.0)	0.695 (0.452, 0.903)		1.0 (1.0, 1.0)	0.0 (0.0, 0.0)	-1	0.999 (0.999, 1.0)	1.0 (1.0, 1.0)	0.001
OVERALL	54513	0.994 (0.994, 0.994)	0.993 (0.993, 0.993)	< 0.001	-0.001	0.953 (0.952, 0.954)	0.947 (0.946, 0.947)	-0.006	0.96 (0.959, 0.962)	0.99 (0.99, 0.991)	0.03	0.971 (0.97, 0.971)	0.846 (0.844, 0.847)	-0.125

## Sheet: Table 16
Supplementary Table 16: Performance of the models on the EPD dataset (N = 373,865). When the CI are non-overlapping, the difference is reported in ΔSSL-SL. Prevalence for label groups counts any positive in a member of its class as a positive.
		AUROC				AUPRC			SENSITIVITY			SPECIFICITY
Labels	Count	DeepECG-SL	DeepECG-SSL	DeLong test p-value	ΔSSL-SL	DeepECG-SL	DeepECG-SSL	ΔSSL-SL	DeepECG-SL	DeepECG-SSL	ΔSSL-SL	DeepECG-SL	DeepECG-SSL	ΔSSL-SL
RHYTHM	371665	0.992 (0.992, 0.992)	0.992 (0.992, 0.992)	< 0.001	-0.001	0.944 (0.943, 0.944)	0.945 (0.944, 0.945)	0.001	0.968 (0.967, 0.968)	0.978 (0.978, 0.979)	0.011	0.98 (0.98, 0.98)	0.948 (0.947, 0.948)	-0.033
Ventricular tachycardia	39	0.99 (0.985, 0.997)	0.992 (0.988, 0.996)	0.628		0.353 (0.249, 0.448)	0.27 (0.167, 0.365)		0.668 (0.474, 0.839)	0.663 (0.474, 0.84)		0.999 (0.999, 0.999)	0.998 (0.997, 0.998)	-0.001
Bradycardia	59306	0.991 (0.99, 0.991)	0.989 (0.989, 0.99)	< 0.001	-0.001	0.93 (0.928, 0.932)	0.923 (0.921, 0.925)	-0.007	0.983 (0.982, 0.985)	0.987 (0.986, 0.988)	0.004	0.97 (0.969, 0.97)	0.94 (0.938, 0.941)	-0.03
Brugada	0	0.0 (0.0, 0.0)	0.0 (0.0, 0.0)			0.0 (-0.0, 0.0)	0.0 (-0.0, 0.0)		0.0 (0.0, 0.0)	0.0 (0.0, 0.0)		0.0 (0.0, 0.0)	0.0 (0.0, 0.0)
Wolff-Parkinson-White (Pre-excitation syndrome)	88	0.979 (0.97, 0.989)	0.963 (0.949, 0.981)	0.054		0.583 (0.508, 0.658)	0.58 (0.51, 0.65)		0.828 (0.727, 0.925)	0.853 (0.759, 0.938)		0.995 (0.995, 0.996)	0.993 (0.993, 0.993)	-0.003
Atrial flutter	759	0.948 (0.942, 0.954)	0.945 (0.939, 0.951)	0.553		0.452 (0.429, 0.477)	0.445 (0.419, 0.471)		0.645 (0.607, 0.681)	0.891 (0.863, 0.917)	0.246	0.994 (0.994, 0.995)	0.837 (0.836, 0.839)	-0.157
Ectopic atrial rhythm (< 100 BPM)	2660	0.854 (0.85, 0.858)	0.899 (0.896, 0.902)	< 0.001	0.045	0.059 (0.055, 0.064)	0.114 (0.107, 0.121)	0.055	0.381 (0.36, 0.401)	0.862 (0.846, 0.878)	0.482	0.95 (0.949, 0.951)	0.768 (0.766, 0.769)	-0.182
Atrial tachycardia (>= 100 BPM)	6625	0.98 (0.979, 0.982)	0.976 (0.975, 0.978)	< 0.001	-0.004	0.841 (0.833, 0.848)	0.834 (0.828, 0.841)		0.901 (0.892, 0.909)	0.954 (0.948, 0.96)	0.053	0.989 (0.988, 0.989)	0.824 (0.822, 0.825)	-0.165
Sinusal	362146	0.876 (0.874, 0.878)	0.878 (0.875, 0.88)	0.052		0.995 (0.994, 0.995)	0.995 (0.995, 0.995)		0.968 (0.967, 0.969)	0.923 (0.922, 0.924)	-0.045	0.518 (0.507, 0.529)	0.644 (0.634, 0.654)	0.125
Ventricular Rhythm	492	0.968 (0.965, 0.973)	0.972 (0.969, 0.975)	0.145		0.118 (0.102, 0.135)	0.102 (0.089, 0.116)		0.523 (0.468, 0.576)	0.941 (0.915, 0.966)	0.418	0.992 (0.992, 0.993)	0.902 (0.901, 0.903)	-0.09
Supraventricular tachycardia	1531	0.872 (0.865, 0.878)	0.861 (0.854, 0.868)	< 0.001		0.083 (0.073, 0.091)	0.067 (0.059, 0.075)		0.442 (0.413, 0.471)	0.714 (0.685, 0.742)	0.272	0.971 (0.97, 0.971)	0.864 (0.863, 0.866)	-0.106
Junctional rhythm	1477	0.87 (0.864, 0.877)	0.876 (0.87, 0.882)	0.04		0.081 (0.074, 0.088)	0.084 (0.075, 0.092)		0.53 (0.501, 0.56)	0.879 (0.859, 0.899)	0.349	0.957 (0.956, 0.958)	0.66 (0.658, 0.662)	-0.297
Regular	347435	0.572 (0.569, 0.575)	0.555 (0.552, 0.557)	< 0.001	-0.017	0.939 (0.938, 0.939)	0.934 (0.933, 0.934)	-0.005	0.988 (0.987, 0.988)	0.96 (0.959, 0.96)	-0.028	0.193 (0.187, 0.198)	0.235 (0.229, 0.241)	0.043
Regularly irregular	14110	0.8 (0.797, 0.803)	0.804 (0.801, 0.807)	0.008		0.223 (0.219, 0.227)	0.201 (0.198, 0.204)	-0.022	0.643 (0.633, 0.651)	0.76 (0.752, 0.768)	0.118	0.91 (0.909, 0.911)	0.651 (0.649, 0.653)	-0.259
Irregularly irregular	3967	0.989 (0.988, 0.99)	0.988 (0.987, 0.989)	0.237		0.83 (0.821, 0.837)	0.81 (0.801, 0.819)	-0.019	0.946 (0.938, 0.954)	0.992 (0.988, 0.995)	0.046	0.95 (0.95, 0.951)	0.753 (0.752, 0.755)	-0.197
Afib	3635	0.99 (0.988, 0.991)	0.99 (0.988, 0.991)	0.939		0.899 (0.893, 0.906)	0.871 (0.863, 0.879)	-0.028	0.933 (0.924, 0.942)	0.978 (0.973, 0.984)	0.045	0.995 (0.994, 0.995)	0.89 (0.889, 0.891)	-0.105
Premature ventricular complex	14709	0.844 (0.841, 0.847)	0.865 (0.863, 0.868)	< 0.001	0.022	0.544 (0.538, 0.55)	0.528 (0.522, 0.535)	-0.016	0.579 (0.569, 0.588)	0.674 (0.665, 0.683)	0.095	0.978 (0.978, 0.979)	0.924 (0.923, 0.925)	-0.054
Premature atrial complex	14142	0.98 (0.98, 0.981)	0.98 (0.979, 0.98)	0.229		0.721 (0.716, 0.726)	0.712 (0.706, 0.717)		0.897 (0.891, 0.902)	0.985 (0.983, 0.987)	0.088	0.954 (0.953, 0.955)	0.81 (0.809, 0.812)	-0.144
CONDUCTION	49080	0.964 (0.963, 0.964)	0.969 (0.968, 0.969)	< 0.001	0.005	0.551 (0.548, 0.553)	0.529 (0.526, 0.532)	-0.022	0.788 (0.784, 0.792)	0.953 (0.952, 0.956)	0.165	0.971 (0.97, 0.971)	0.802 (0.801, 0.802)	-0.169
Left anterior fascicular block	7405	0.9 (0.898, 0.902)	0.985 (0.985, 0.986)	< 0.001	0.086	0.308 (0.301, 0.316)	0.713 (0.707, 0.72)	0.405	0.495 (0.481, 0.508)	0.998 (0.996, 0.999)	0.503	0.96 (0.959, 0.961)	0.726 (0.724, 0.728)	-0.234
Delta wave	88	0.978 (0.97, 0.989)	0.956 (0.938, 0.979)	0.052		0.583 (0.508, 0.658)	0.579 (0.51, 0.647)		0.828 (0.727, 0.925)	0.831 (0.735, 0.92)		0.995 (0.995, 0.996)	0.993 (0.993, 0.993)	-0.002
2nd degree AV block - mobitz 2	290	0.954 (0.946, 0.962)	0.946 (0.937, 0.955)	0.102		0.171 (0.141, 0.2)	0.183 (0.152, 0.214)		0.526 (0.457, 0.59)	0.777 (0.72, 0.832)	0.251	0.996 (0.996, 0.997)	0.949 (0.948, 0.95)	-0.048
Left bundle branch block	2855	0.921 (0.917, 0.926)	0.905 (0.899, 0.91)	< 0.001	-0.017	0.661 (0.65, 0.672)	0.642 (0.63, 0.654)		0.745 (0.725, 0.764)	0.801 (0.784, 0.818)	0.057	0.978 (0.978, 0.979)	0.911 (0.91, 0.912)	-0.067
Right bundle branch block	9731	0.983 (0.982, 0.983)	0.981 (0.98, 0.982)	< 0.001		0.81 (0.805, 0.814)	0.8 (0.795, 0.804)	-0.01	0.912 (0.905, 0.919)	0.936 (0.93, 0.941)	0.024	0.956 (0.955, 0.957)	0.939 (0.938, 0.94)	-0.017
Left axis deviation	9951	0.972 (0.971, 0.973)	0.968 (0.967, 0.969)	< 0.001	-0.004	0.705 (0.699, 0.711)	0.507 (0.5, 0.514)	-0.198	0.901 (0.894, 0.908)	0.98 (0.976, 0.983)	0.079	0.948 (0.947, 0.949)	0.723 (0.722, 0.725)	-0.224
Atrial paced	600	0.993 (0.991, 0.995)	0.989 (0.987, 0.992)	0.019		0.339 (0.317, 0.361)	0.354 (0.328, 0.379)		0.927 (0.9, 0.95)	0.977 (0.96, 0.99)	0.05	0.992 (0.992, 0.993)	0.934 (0.933, 0.935)	-0.058
Right axis deviation	1099	0.978 (0.974, 0.982)	0.978 (0.975, 0.982)	0.879		0.29 (0.276, 0.305)	0.233 (0.22, 0.244)	-0.057	0.924 (0.903, 0.942)	0.962 (0.947, 0.975)	0.038	0.984 (0.983, 0.984)	0.888 (0.887, 0.89)	-0.095
Left posterior fascicular block	717	0.903 (0.893, 0.914)	0.988 (0.985, 0.99)	< 0.001	0.084	0.408 (0.382, 0.437)	0.398 (0.373, 0.424)		0.777 (0.74, 0.815)	0.965 (0.947, 0.98)	0.188	0.984 (0.984, 0.985)	0.909 (0.908, 0.91)	-0.076
1st degree AV block	11840	0.984 (0.983, 0.985)	0.978 (0.977, 0.979)	< 0.001	-0.006	0.739 (0.733, 0.745)	0.736 (0.73, 0.741)		0.873 (0.865, 0.88)	0.962 (0.958, 0.967)	0.089	0.975 (0.974, 0.975)	0.883 (0.882, 0.884)	-0.092
Right superior axis	0	0.0 (0.0, 0.0)	0.0 (0.0, 0.0)			0.0 (-0.0, 0.0)	0.0 (-0.0, 0.0)		0.0 (0.0, 0.0)	0.0 (0.0, 0.0)		0.0 (0.0, 0.0)	0.0 (0.0, 0.0)
Nonspecific intraventricular conduction delay	3137	0.872 (0.868, 0.877)	0.874 (0.87, 0.878)	0.35		0.209 (0.199, 0.221)	0.195 (0.185, 0.205)		0.451 (0.432, 0.472)	0.751 (0.733, 0.769)	0.3	0.977 (0.976, 0.977)	0.815 (0.814, 0.817)	-0.162
Third Degree AV Block	143	0.926 (0.908, 0.945)	0.924 (0.906, 0.944)	0.819		0.351 (0.294, 0.408)	0.377 (0.32, 0.433)		0.762 (0.678, 0.837)	0.825 (0.752, 0.897)		0.958 (0.958, 0.959)	0.911 (0.91, 0.912)	-0.047
2nd degree AV block - mobitz 1	1399	0.749 (0.741, 0.757)	0.767 (0.759, 0.774)	< 0.001	0.018	0.042 (0.034, 0.049)	0.033 (0.029, 0.038)		0.152 (0.13, 0.174)	0.616 (0.586, 0.644)	0.464	0.983 (0.982, 0.983)	0.752 (0.751, 0.754)	-0.23
Prolonged QT	11203	0.879 (0.877, 0.881)	0.855 (0.852, 0.857)	< 0.001	-0.025	0.262 (0.257, 0.268)	0.273 (0.266, 0.278)		0.736 (0.726, 0.746)	0.979 (0.976, 0.982)	0.243	0.865 (0.864, 0.867)	0.26 (0.258, 0.262)	-0.605
U wave	21	0.953 (0.918, 0.996)	0.941 (0.904, 0.994)	0.289		0.09 (0.046, 0.137)	0.085 (0.035, 0.138)		0.72 (0.461, 0.933)	0.862 (0.667, 1.0)		0.993 (0.993, 0.993)	0.971 (0.971, 0.972)	-0.022
LV pacing	3	0.98 (0.998, 0.999)	0.966 (0.0, 1.0)	0.63		0.005 (0.002, 0.007)	0.005 (-0.0, 0.008)		1.0 (1.0, 1.0)	0.663 (0.0, 1.0)		0.997 (0.997, 0.997)	0.997 (0.997, 0.997)
Ventricular paced	758	0.934 (0.926, 0.942)	0.906 (0.896, 0.916)	< 0.001	-0.028	0.42 (0.396, 0.445)	0.486 (0.461, 0.511)	0.066	0.781 (0.746, 0.815)	0.753 (0.714, 0.792)		0.997 (0.997, 0.997)	0.988 (0.987, 0.988)	-0.009
CHAMBER ENLARGEMENT	23369	0.926 (0.924, 0.927)	0.937 (0.936, 0.938)	< 0.001	0.011	0.294 (0.29, 0.297)	0.292 (0.288, 0.296)		0.621 (0.614, 0.629)	0.945 (0.942, 0.949)	0.324	0.967 (0.966, 0.967)	0.725 (0.725, 0.726)	-0.241
Bi-atrial enlargement	421	0.84 (0.825, 0.855)	0.904 (0.894, 0.915)	< 0.001	0.065	0.111 (0.088, 0.132)	0.065 (0.051, 0.08)	-0.046	0.342 (0.289, 0.394)	0.583 (0.527, 0.639)	0.241	0.994 (0.994, 0.995)	0.965 (0.964, 0.966)	-0.029
Left atrial enlargement	6743	0.926 (0.923, 0.928)	0.903 (0.901, 0.906)	< 0.001	-0.022	0.261 (0.255, 0.268)	0.222 (0.216, 0.229)	-0.039	0.758 (0.745, 0.771)	0.964 (0.959, 0.969)	0.206	0.935 (0.934, 0.936)	0.467 (0.465, 0.469)	-0.468
Right atrial enlargement	695	0.793 (0.78, 0.805)	0.854 (0.845, 0.863)	< 0.001	0.061	0.198 (0.175, 0.221)	0.042 (0.034, 0.05)	-0.156	0.386 (0.341, 0.43)	0.78 (0.744, 0.813)	0.395	0.988 (0.988, 0.988)	0.763 (0.761, 0.765)	-0.225
Left ventricular hypertrophy	17111	0.825 (0.822, 0.827)	0.856 (0.854, 0.858)	< 0.001	0.031	0.334 (0.329, 0.339)	0.335 (0.33, 0.34)		0.489 (0.479, 0.498)	0.777 (0.77, 0.784)	0.288	0.955 (0.954, 0.956)	0.776 (0.775, 0.778)	-0.179
Right ventricular hypertrophy	289	0.969 (0.963, 0.975)	0.952 (0.943, 0.963)	0.011		0.161 (0.133, 0.194)	0.181 (0.151, 0.209)		0.8 (0.742, 0.854)	0.906 (0.864, 0.945)	0.107	0.975 (0.974, 0.976)	0.903 (0.902, 0.905)	-0.072
PERICARDITIS	1200	0.914 (0.908, 0.92)	0.923 (0.918, 0.929)	0.039		0.135 (0.124, 0.145)	0.132 (0.123, 0.142)		0.716 (0.687, 0.746)	0.887 (0.865, 0.908)	0.171	0.939 (0.938, 0.94)	0.777 (0.776, 0.779)	-0.162
INFARCT, ISCHEMIA	33364	0.868 (0.866, 0.869)	0.863 (0.862, 0.865)	< 0.001	-0.004	0.193 (0.19, 0.196)	0.192 (0.189, 0.195)		0.487 (0.481, 0.492)	0.868 (0.865, 0.873)	0.382	0.962 (0.961, 0.962)	0.648 (0.647, 0.649)	-0.314
Q wave (septal- V1-V2)	3722	0.962 (0.96, 0.964)	0.918 (0.915, 0.922)	< 0.001	-0.043	0.334 (0.325, 0.342)	0.192 (0.185, 0.199)	-0.142	0.834 (0.82, 0.849)	0.959 (0.951, 0.967)	0.125	0.957 (0.956, 0.958)	0.522 (0.52, 0.524)	-0.434
ST elevation (anterior - V3-V4)	2678	0.808 (0.803, 0.814)	0.765 (0.76, 0.771)	< 0.001	-0.043	0.039 (0.036, 0.042)	0.03 (0.028, 0.033)	-0.009	0.379 (0.356, 0.4)	0.753 (0.732, 0.77)	0.374	0.938 (0.937, 0.939)	0.641 (0.639, 0.643)	-0.297
Q wave (posterior - V7-V9)	799	0.971 (0.967, 0.975)	0.968 (0.963, 0.973)	0.253		0.266 (0.245, 0.287)	0.211 (0.194, 0.227)	-0.055	0.885 (0.857, 0.909)	0.918 (0.894, 0.94)		0.967 (0.966, 0.968)	0.892 (0.891, 0.893)	-0.075
Q wave (inferior - II, III, aVF)	9959	0.903 (0.9, 0.905)	0.958 (0.956, 0.959)	< 0.001	0.055	0.561 (0.554, 0.568)	0.562 (0.555, 0.569)		0.658 (0.647, 0.668)	0.964 (0.959, 0.968)	0.306	0.969 (0.968, 0.969)	0.73 (0.729, 0.732)	-0.238
Q wave (anterior - V3-V4)	5931	0.964 (0.962, 0.965)	0.938 (0.936, 0.94)	< 0.001	-0.026	0.437 (0.427, 0.446)	0.305 (0.297, 0.313)	-0.131	0.901 (0.892, 0.91)	0.975 (0.97, 0.98)	0.074	0.931 (0.93, 0.932)	0.576 (0.574, 0.577)	-0.355
ST elevation (lateral - I, aVL, V5-V6)	1286	0.83 (0.823, 0.838)	0.862 (0.855, 0.868)	< 0.001	0.031	0.073 (0.064, 0.084)	0.094 (0.083, 0.105)		0.35 (0.319, 0.38)	0.629 (0.598, 0.66)	0.28	0.963 (0.963, 0.964)	0.891 (0.89, 0.892)	-0.072
Q wave (lateral- I, aVL, V5-V6)	1580	0.955 (0.952, 0.958)	0.941 (0.937, 0.946)	< 0.001	-0.013	0.224 (0.211, 0.237)	0.248 (0.234, 0.26)		0.728 (0.702, 0.756)	0.912 (0.895, 0.928)	0.183	0.977 (0.977, 0.978)	0.769 (0.767, 0.771)	-0.208
ST depression (lateral - I, avL, V5-V6)	9286	0.702 (0.699, 0.705)	0.706 (0.702, 0.709)	0.087		0.047 (0.045, 0.048)	0.051 (0.05, 0.052)	0.004	0.109 (0.101, 0.116)	0.827 (0.817, 0.835)	0.718	0.948 (0.948, 0.949)	0.46 (0.458, 0.462)	-0.489
Acute MI	811	0.888 (0.88, 0.896)	0.872 (0.864, 0.88)	< 0.001	-0.016	0.094 (0.08, 0.107)	0.055 (0.045, 0.065)	-0.039	0.541 (0.499, 0.581)	0.864 (0.835, 0.892)	0.323	0.953 (0.953, 0.954)	0.711 (0.71, 0.713)	-0.242
ST elevation (septal - V1-V2)	1218	0.848 (0.841, 0.856)	0.818 (0.811, 0.826)	< 0.001	-0.03	0.027 (0.025, 0.029)	0.018 (0.016, 0.019)	-0.009	0.533 (0.497, 0.568)	0.815 (0.788, 0.84)	0.282	0.94 (0.938, 0.94)	0.675 (0.673, 0.677)	-0.264
ST elevation (inferior - II, III, aVF)	3705	0.834 (0.83, 0.838)	0.835 (0.831, 0.838)	0.894		0.085 (0.08, 0.09)	0.07 (0.065, 0.074)	-0.016	0.201 (0.186, 0.217)	0.765 (0.75, 0.781)	0.564	0.973 (0.973, 0.974)	0.745 (0.743, 0.746)	-0.229
ST elevation (posterior - V7-V8-V9)	177	0.928 (0.917, 0.941)	0.917 (0.905, 0.929)	0.074		0.029 (0.021, 0.037)	0.027 (0.016, 0.039)		0.287 (0.209, 0.373)	0.282 (0.203, 0.366)		0.996 (0.996, 0.996)	0.993 (0.993, 0.993)	-0.003
ST depression (inferior - II, III, aVF)	1953	0.618 (0.61, 0.626)	0.697 (0.691, 0.703)	< 0.001	0.079	0.009 (0.008, 0.01)	0.011 (0.01, 0.012)	0.002	0.107 (0.09, 0.123)	0.615 (0.588, 0.64)	0.508	0.95 (0.949, 0.951)	0.67 (0.669, 0.672)	-0.279
ST depression (anterior - V3-V4)	2239	0.75 (0.743, 0.757)	0.749 (0.743, 0.755)	0.721		0.017 (0.016, 0.018)	0.015 (0.014, 0.015)	-0.002	0.091 (0.077, 0.104)	0.646 (0.624, 0.67)	0.555	0.974 (0.973, 0.974)	0.743 (0.741, 0.745)	-0.231
OTHER	342018	0.967 (0.966, 0.967)	0.967 (0.967, 0.967)	< 0.001	0.001	0.795 (0.794, 0.796)	0.79 (0.789, 0.79)	-0.005	0.877 (0.875, 0.878)	0.967 (0.967, 0.968)	0.091	0.942 (0.941, 0.942)	0.723 (0.722, 0.724)	-0.219
ST downslopping	12293	0.887 (0.885, 0.889)	0.881 (0.88, 0.883)	< 0.001	-0.006	0.23 (0.226, 0.234)	0.211 (0.207, 0.215)	-0.019	0.61 (0.6, 0.621)	0.912 (0.905, 0.917)	0.302	0.919 (0.918, 0.92)	0.655 (0.653, 0.656)	-0.264
ST depression (septal- V1-V2)	647	0.567 (0.552, 0.582)	0.628 (0.616, 0.64)	< 0.001	0.061	0.002 (0.002, 0.002)	0.003 (0.002, 0.003)	0	0.051 (0.031, 0.072)	0.207 (0.17, 0.244)	0.157	0.941 (0.94, 0.942)	0.87 (0.869, 0.871)	-0.071
R/S ratio in V1-V2 >1	388	0.83 (0.815, 0.845)	0.775 (0.759, 0.793)	< 0.001	-0.055	0.008 (0.007, 0.009)	0.006 (0.005, 0.007)	-0.002	0.344 (0.287, 0.401)	0.6 (0.544, 0.654)	0.257	0.975 (0.975, 0.976)	0.809 (0.808, 0.81)	-0.166
RV1 + SV6 > 11 mm	5	0.995 (0.994, 0.999)	0.972 (0.949, 0.996)	0.223		0.005 (0.001, 0.008)	0.005 (0.0, 0.012)		1.0 (1.0, 1.0)	1.0 (1.0, 1.0)		0.981 (0.98, 0.981)	0.852 (0.851, 0.854)	-0.128
Polymorph	43	0.959 (0.95, 0.97)	0.917 (0.893, 0.947)	0.051	-0.042	0.004 (0.002, 0.006)	0.002 (0.002, 0.003)		0.746 (0.571, 0.889)	0.951 (0.857, 1.0)		0.952 (0.951, 0.953)	0.56 (0.558, 0.562)	-0.391
rSR' in V1-V2	7600	0.871 (0.869, 0.873)	0.896 (0.894, 0.898)	< 0.001	0.025	0.117 (0.114, 0.12)	0.142 (0.139, 0.145)	0.025	0.5 (0.487, 0.514)	0.898 (0.889, 0.905)	0.398	0.941 (0.941, 0.942)	0.712 (0.711, 0.714)	-0.229
QRS complex negative in III	3679	0.891 (0.888, 0.895)	0.864 (0.86, 0.868)	< 0.001	-0.027	0.176 (0.169, 0.183)	0.146 (0.139, 0.153)	-0.03	0.728 (0.711, 0.745)	0.939 (0.93, 0.948)	0.211	0.895 (0.894, 0.897)	0.424 (0.422, 0.426)	-0.472
qRS in V5-V6-I, aVL	534	0.98 (0.979, 0.983)	0.979 (0.976, 0.982)	0.228		0.06 (0.054, 0.066)	0.058 (0.052, 0.063)		0.974 (0.956, 0.99)	0.996 (0.989, 1.0)		0.913 (0.912, 0.914)	0.663 (0.661, 0.665)	-0.25
QS complex in V1-V2-V3	435	0.996 (0.995, 0.997)	0.995 (0.994, 0.996)	0.113		0.474 (0.441, 0.506)	0.466 (0.431, 0.503)		0.959 (0.934, 0.98)	1.0 (1.0, 1.0)	0.041	0.978 (0.978, 0.979)	0.707 (0.706, 0.709)	-0.271
R complex in V5-V6	86	0.83 (0.799, 0.868)	0.827 (0.794, 0.861)	0.791		0.004 (0.003, 0.005)	0.003 (0.002, 0.004)		0.339 (0.214, 0.467)	0.509 (0.386, 0.632)		0.987 (0.987, 0.988)	0.936 (0.935, 0.937)	-0.051
RaVL > 11 mm	1601	0.955 (0.953, 0.957)	0.866 (0.861, 0.871)	< 0.001	-0.089	0.094 (0.088, 0.099)	0.025 (0.023, 0.026)	-0.069	0.625 (0.596, 0.653)	0.95 (0.937, 0.963)	0.325	0.968 (0.967, 0.969)	0.555 (0.553, 0.557)	-0.413
T wave inversion (septal- V1-V2)	6427	0.817 (0.815, 0.821)	0.812 (0.808, 0.815)	0.005		0.066 (0.064, 0.067)	0.069 (0.067, 0.071)		0.571 (0.556, 0.586)	0.973 (0.968, 0.978)	0.402	0.852 (0.851, 0.853)	0.274 (0.273, 0.276)	-0.578
SV1 + RV5 or RV6 > 35 mm	1013	0.96 (0.958, 0.963)	0.905 (0.9, 0.91)	< 0.001	-0.055	0.06 (0.056, 0.065)	0.032 (0.029, 0.035)	-0.028	0.77 (0.739, 0.802)	0.989 (0.981, 0.996)	0.219	0.954 (0.953, 0.955)	0.436 (0.434, 0.438)	-0.518
T wave inversion (inferior - II, III, aVF)	19785	0.6 (0.598, 0.603)	0.713 (0.71, 0.715)	< 0.001	0.112	0.081 (0.08, 0.082)	0.118 (0.117, 0.12)	0.037	0.206 (0.199, 0.213)	0.711 (0.703, 0.719)	0.504	0.897 (0.896, 0.898)	0.593 (0.591, 0.595)	-0.304
Monomorph	330488	0.585 (0.583, 0.587)	0.576 (0.574, 0.578)	< 0.001	-0.009	0.906 (0.905, 0.907)	0.903 (0.902, 0.904)	-0.003	0.975 (0.974, 0.975)	0.952 (0.951, 0.953)	-0.023	0.112 (0.109, 0.116)	0.153 (0.149, 0.157)	0.041
T wave inversion (anterior - V3-V4)	19967	0.758 (0.756, 0.76)	0.782 (0.78, 0.784)	< 0.001	0.024	0.169 (0.166, 0.172)	0.174 (0.171, 0.177)		0.341 (0.332, 0.348)	0.835 (0.828, 0.841)	0.494	0.919 (0.918, 0.921)	0.572 (0.57, 0.574)	-0.347
T wave inversion (lateral -I, aVL, V5-V6)	11176	0.857 (0.854, 0.859)	0.863 (0.86, 0.865)	< 0.001	0.006	0.225 (0.22, 0.23)	0.23 (0.225, 0.235)		0.576 (0.565, 0.588)	0.907 (0.9, 0.913)	0.33	0.903 (0.902, 0.905)	0.587 (0.586, 0.589)	-0.316
Low voltage	18313	0.958 (0.957, 0.959)	0.878 (0.876, 0.879)	< 0.001	-0.08	0.5 (0.495, 0.505)	0.31 (0.306, 0.314)	-0.19	0.961 (0.958, 0.964)	0.999 (0.999, 1.0)	0.038	0.835 (0.834, 0.836)	0.125 (0.124, 0.126)	-0.71
Lead misplacement	545	0.862 (0.849, 0.875)	0.856 (0.841, 0.87)	< 0.001		0.132 (0.116, 0.147)	0.119 (0.106, 0.133)		0.163 (0.128, 0.198)	0.0 (0.0, 0.0)	-0.163	0.999 (0.999, 0.999)	1.0 (1.0, 1.0)	0.001
ST depression (anterior - V3-V4)	2239	0.75 (0.743, 0.757)	0.749 (0.743, 0.755)	0.721		0.017 (0.016, 0.018)	0.015 (0.014, 0.015)	-0.002	0.091 (0.077, 0.104)	0.646 (0.624, 0.67)	0.555	0.974 (0.973, 0.974)	0.743 (0.741, 0.745)	-0.231
Early repolarization	3303	0.76 (0.755, 0.766)	0.708 (0.702, 0.713)	< 0.001	-0.053	0.07 (0.065, 0.075)	0.045 (0.042, 0.048)	-0.025	0.336 (0.317, 0.354)	0.455 (0.434, 0.474)	0.12	0.945 (0.944, 0.945)	0.822 (0.821, 0.823)	-0.122
ST upslopping	3055	0.864 (0.86, 0.868)	0.812 (0.807, 0.818)	< 0.001	-0.051	0.135 (0.128, 0.142)	0.162 (0.153, 0.172)	0.027	0.559 (0.538, 0.58)	0.883 (0.87, 0.897)	0.324	0.93 (0.929, 0.931)	0.494 (0.492, 0.496)	-0.436
no_qrs	9	1.0 (1.0, 1.0)	0.999 (0.999, 1.0)	0.084	-0.001	0.112 (0.07, 0.152)	0.054 (0.024, 0.082)		1.0 (1.0, 1.0)	0.0 (0.0, 0.0)	-1	0.999 (0.999, 1.0)	1.0 (1.0, 1.0)	0
OVERALL	372774	0.98 (0.98, 0.98)	0.981 (0.981, 0.981)	< 0.001	0	0.862 (0.861, 0.862)	0.863 (0.862, 0.863)		0.91 (0.91, 0.911)	0.969 (0.969, 0.969)	0.059	0.964 (0.964, 0.964)	0.81 (0.809, 0.81)	-0.155

## Sheet: Table 17
Supplementary Table 17: Performance of the models on the UW dataset (N = 63,838). When the CI are non-overlapping, the difference is reported in ΔSSL-SL. Prevalence for label groups counts any positive in a member of its class as a positive.
		AUROC				AUPRC			SENSITIVITY			SPECIFICITY
Labels	Count	DeepECG-SL	DeepECG-SSL	DeLong test p-value	ΔSSL-SL	DeepECG-SL	DeepECG-SSL	ΔSSL-SL	DeepECG-SL	DeepECG-SSL	ΔSSL-SL	DeepECG-SL	DeepECG-SSL	ΔSSL-SL
RHYTHM	61847	0.993 (0.993, 0.993)	0.992 (0.992, 0.992)	< 0.001	-0.001	0.975 (0.975, 0.976)	0.974 (0.973, 0.974)	-0.001	0.961 (0.96, 0.962)	0.982 (0.981, 0.983)	0.021	0.97 (0.97, 0.971)	0.915 (0.914, 0.917)	-0.055
Ventricular tachycardia	27	0.997 (0.995, 0.999)	0.998 (0.997, 0.999)	0.515		0.291 (0.177, 0.376)	0.174 (0.127, 0.219)		0.926 (0.786, 1.0)	0.963 (0.857, 1.0)		0.984 (0.983, 0.985)	0.97 (0.969, 0.972)	-0.014
Bradycardia	7784	0.998 (0.998, 0.998)	0.997 (0.997, 0.997)	< 0.001	-0.001	0.986 (0.985, 0.988)	0.982 (0.98, 0.984)	-0.004	0.987 (0.984, 0.99)	0.992 (0.99, 0.995)	0.005	0.977 (0.976, 0.979)	0.939 (0.937, 0.942)	-0.038
Brugada	4	0.972 (0.95, 0.998)	0.967 (0.939, 0.993)	0.817		0.023 (0.001, 0.052)	0.168 (0.0, 0.5)		0.515 (0.0, 1.0)	0.0 (0.0, 0.0)		0.986 (0.985, 0.987)	1.0 (1.0, 1.0)	0.014
Wolff-Parkinson-White (Pre-excitation syndrome)	78	0.944 (0.921, 0.972)	0.94 (0.915, 0.969)	0.569		0.624 (0.543, 0.702)	0.586 (0.511, 0.661)		0.831 (0.736, 0.92)	0.862 (0.76, 0.946)		0.965 (0.963, 0.967)	0.971 (0.97, 0.973)	0.006
Atrial flutter	1223	0.974 (0.971, 0.978)	0.97 (0.967, 0.974)	0.006		0.748 (0.733, 0.763)	0.765 (0.75, 0.781)		0.917 (0.896, 0.934)	0.973 (0.961, 0.983)	0.057	0.952 (0.95, 0.954)	0.657 (0.653, 0.662)	-0.295
Ectopic atrial rhythm (< 100 BPM)	501	0.938 (0.929, 0.947)	0.925 (0.916, 0.937)	< 0.001		0.396 (0.362, 0.428)	0.429 (0.398, 0.46)		0.854 (0.816, 0.889)	0.918 (0.888, 0.946)		0.898 (0.895, 0.901)	0.613 (0.609, 0.618)	-0.285
Atrial tachycardia (>= 100 BPM)	10111	0.989 (0.988, 0.99)	0.988 (0.987, 0.989)	< 0.001		0.973 (0.971, 0.974)	0.969 (0.968, 0.971)		0.968 (0.963, 0.972)	0.988 (0.985, 0.99)	0.02	0.963 (0.961, 0.965)	0.725 (0.72, 0.73)	-0.238
Sinusal	46551	0.989 (0.988, 0.989)	0.985 (0.984, 0.985)	< 0.001	-0.004	0.996 (0.996, 0.996)	0.994 (0.994, 0.994)	-0.002	0.963 (0.961, 0.965)	0.9 (0.896, 0.903)	-0.063	0.949 (0.945, 0.953)	0.981 (0.978, 0.983)	0.032
Ventricular Rhythm	2507	0.996 (0.995, 0.997)	0.995 (0.995, 0.996)	0.006		0.935 (0.928, 0.942)	0.911 (0.903, 0.92)	-0.024	0.976 (0.968, 0.983)	0.998 (0.995, 0.999)	0.022	0.978 (0.977, 0.979)	0.775 (0.771, 0.778)	-0.203
Supraventricular tachycardia	446	0.935 (0.927, 0.944)	0.937 (0.93, 0.945)	0.541		0.398 (0.364, 0.427)	0.399 (0.367, 0.43)		0.82 (0.777, 0.863)	0.942 (0.914, 0.967)	0.121	0.898 (0.896, 0.901)	0.705 (0.7, 0.709)	-0.194
Junctional rhythm	472	0.944 (0.936, 0.952)	0.938 (0.929, 0.947)	0.049		0.46 (0.427, 0.489)	0.443 (0.411, 0.477)		0.873 (0.836, 0.907)	0.956 (0.933, 0.975)	0.084	0.895 (0.893, 0.898)	0.538 (0.533, 0.542)	-0.358
Regular	53928	0.985 (0.984, 0.985)	0.983 (0.982, 0.984)	< 0.001	-0.002	0.997 (0.997, 0.997)	0.996 (0.996, 0.997)	0	0.97 (0.968, 0.972)	0.921 (0.919, 0.924)	-0.049	0.842 (0.833, 0.85)	0.95 (0.945, 0.955)	0.108
Regularly irregular	2992	0.99 (0.989, 0.99)	0.988 (0.987, 0.989)	0.011		0.866 (0.858, 0.873)	0.858 (0.851, 0.865)		0.976 (0.969, 0.982)	0.998 (0.996, 1.0)	0.022	0.925 (0.922, 0.927)	0.641 (0.636, 0.645)	-0.284
Irregularly irregular	5761	0.989 (0.988, 0.99)	0.988 (0.987, 0.989)	0.155		0.935 (0.932, 0.939)	0.933 (0.929, 0.937)		0.959 (0.953, 0.965)	0.994 (0.992, 0.997)	0.035	0.928 (0.925, 0.93)	0.659 (0.654, 0.663)	-0.269
Afib	5795	0.995 (0.994, 0.995)	0.993 (0.993, 0.994)	< 0.001		0.965 (0.963, 0.968)	0.958 (0.956, 0.962)	-0.007	0.951 (0.945, 0.958)	0.994 (0.991, 0.996)	0.042	0.979 (0.978, 0.981)	0.807 (0.803, 0.811)	-0.172
Premature ventricular complex	4939	0.97 (0.968, 0.972)	0.969 (0.968, 0.971)	0.745		0.85 (0.844, 0.857)	0.837 (0.83, 0.844)	-0.014	0.918 (0.909, 0.927)	0.942 (0.934, 0.949)	0.023	0.943 (0.941, 0.945)	0.883 (0.88, 0.886)	-0.06
Premature atrial complex	6024	0.893 (0.89, 0.896)	0.893 (0.89, 0.897)	0.975		0.677 (0.669, 0.684)	0.693 (0.685, 0.701)	0.016	0.764 (0.752, 0.777)	0.859 (0.849, 0.87)	0.095	0.93 (0.927, 0.932)	0.733 (0.728, 0.737)	-0.197
CONDUCTION	25600	0.98 (0.98, 0.981)	0.979 (0.978, 0.979)	< 0.001	-0.002	0.763 (0.76, 0.766)	0.735 (0.732, 0.739)	-0.028	0.929 (0.926, 0.932)	0.987 (0.985, 0.988)	0.057	0.937 (0.937, 0.938)	0.727 (0.725, 0.728)	-0.21
Left anterior fascicular block	2221	0.961 (0.958, 0.964)	0.964 (0.961, 0.966)	0.04		0.679 (0.666, 0.693)	0.645 (0.631, 0.659)	-0.034	0.885 (0.869, 0.901)	0.991 (0.986, 0.995)	0.105	0.92 (0.918, 0.923)	0.552 (0.548, 0.557)	-0.368
Delta wave	79	0.945 (0.921, 0.973)	0.935 (0.91, 0.963)	0.224		0.62 (0.54, 0.697)	0.587 (0.515, 0.66)		0.833 (0.738, 0.922)	0.839 (0.737, 0.932)		0.965 (0.963, 0.967)	0.974 (0.972, 0.975)	0.009
2nd degree AV block - mobitz 2	590	0.995 (0.995, 0.996)	0.994 (0.993, 0.995)	0.199		0.747 (0.721, 0.771)	0.739 (0.713, 0.767)		0.983 (0.97, 0.995)	0.998 (0.993, 1.0)		0.965 (0.963, 0.967)	0.82 (0.816, 0.823)	-0.145
Left bundle branch block	2366	0.982 (0.98, 0.984)	0.978 (0.975, 0.98)	< 0.001	-0.004	0.858 (0.85, 0.867)	0.843 (0.834, 0.852)		0.945 (0.933, 0.955)	0.963 (0.953, 0.971)		0.934 (0.932, 0.937)	0.845 (0.842, 0.848)	-0.089
Right bundle branch block	6131	0.979 (0.977, 0.98)	0.977 (0.976, 0.979)	0.018		0.907 (0.902, 0.911)	0.897 (0.893, 0.902)		0.942 (0.934, 0.949)	0.945 (0.938, 0.952)		0.939 (0.937, 0.941)	0.911 (0.908, 0.913)	-0.028
Left axis deviation	5394	0.958 (0.956, 0.96)	0.961 (0.96, 0.963)	< 0.001		0.74 (0.733, 0.748)	0.727 (0.718, 0.735)		0.938 (0.93, 0.946)	0.985 (0.981, 0.989)	0.047	0.853 (0.85, 0.857)	0.626 (0.621, 0.631)	-0.227
Atrial paced	754	0.986 (0.984, 0.988)	0.983 (0.981, 0.985)	0.011		0.521 (0.496, 0.547)	0.48 (0.456, 0.506)		0.923 (0.9, 0.944)	0.98 (0.968, 0.992)	0.057	0.969 (0.968, 0.971)	0.879 (0.876, 0.882)	-0.09
Right axis deviation	2066	0.982 (0.98, 0.984)	0.98 (0.978, 0.982)	0.017		0.685 (0.67, 0.7)	0.647 (0.632, 0.662)	-0.038	0.957 (0.947, 0.968)	0.989 (0.984, 0.994)	0.032	0.939 (0.937, 0.942)	0.737 (0.732, 0.741)	-0.203
Left posterior fascicular block	268	0.926 (0.913, 0.94)	0.94 (0.929, 0.952)	0.021		0.323 (0.282, 0.364)	0.266 (0.229, 0.302)		0.815 (0.759, 0.869)	0.906 (0.861, 0.949)		0.933 (0.931, 0.936)	0.831 (0.828, 0.835)	-0.102
1st degree AV block	4446	0.974 (0.972, 0.976)	0.973 (0.971, 0.975)	0.109		0.882 (0.876, 0.888)	0.873 (0.868, 0.879)		0.894 (0.883, 0.905)	0.963 (0.956, 0.969)	0.069	0.966 (0.964, 0.968)	0.795 (0.792, 0.799)	-0.17
Right superior axis	0	0.0 (0.0, 0.0)	0.0 (0.0, 0.0)			0.0 (-0.0, 0.0)	0.0 (-0.0, 0.0)		0.0 (0.0, 0.0)	0.0 (0.0, 0.0)		0.0 (0.0, 0.0)	0.0 (0.0, 0.0)
Nonspecific intraventricular conduction delay	1155	0.945 (0.941, 0.949)	0.936 (0.931, 0.941)	< 0.001		0.371 (0.352, 0.393)	0.313 (0.296, 0.331)	-0.058	0.852 (0.827, 0.876)	0.957 (0.942, 0.97)	0.105	0.906 (0.903, 0.909)	0.646 (0.641, 0.65)	-0.26
Third Degree AV Block	108	0.97 (0.96, 0.982)	0.977 (0.969, 0.988)	0.059		0.349 (0.284, 0.419)	0.397 (0.325, 0.459)		0.954 (0.902, 1.0)	0.972 (0.927, 1.0)		0.853 (0.85, 0.857)	0.813 (0.81, 0.817)	-0.04
2nd degree AV block - mobitz 1	392	0.972 (0.966, 0.979)	0.971 (0.965, 0.979)	0.769		0.549 (0.514, 0.585)	0.531 (0.494, 0.569)		0.928 (0.896, 0.958)	0.977 (0.958, 0.993)		0.924 (0.922, 0.927)	0.592 (0.587, 0.596)	-0.333
Prolonged QT	6025	0.928 (0.925, 0.93)	0.92 (0.918, 0.923)	< 0.001	-0.007	0.677 (0.669, 0.685)	0.68 (0.673, 0.688)		0.894 (0.885, 0.903)	0.993 (0.99, 0.995)	0.099	0.803 (0.8, 0.807)	0.184 (0.18, 0.187)	-0.62
U wave	0	0.0 (0.0, 0.0)	0.0 (0.0, 0.0)			0.0 (-0.0, 0.0)	0.0 (-0.0, 0.0)		0.0 (0.0, 0.0)	0.0 (0.0, 0.0)		0.0 (0.0, 0.0)	0.0 (0.0, 0.0)
LV pacing	143	0.989 (0.988, 0.99)	0.988 (0.987, 0.989)	0.274		0.119 (0.1, 0.137)	0.106 (0.088, 0.122)		0.979 (0.946, 1.0)	0.993 (0.974, 1.0)		0.968 (0.966, 0.97)	0.967 (0.966, 0.969)
Ventricular paced	2162	0.983 (0.981, 0.985)	0.984 (0.983, 0.986)	0.13		0.734 (0.72, 0.748)	0.746 (0.733, 0.761)		0.911 (0.897, 0.925)	0.943 (0.931, 0.954)	0.032	0.98 (0.979, 0.981)	0.963 (0.961, 0.965)	-0.017
CHAMBER ENLARGEMENT	10417	0.975 (0.973, 0.976)	0.95 (0.949, 0.952)	< 0.001	-0.024	0.774 (0.769, 0.779)	0.588 (0.582, 0.594)	-0.186	0.952 (0.947, 0.957)	0.967 (0.963, 0.971)	0.015	0.903 (0.902, 0.905)	0.674 (0.672, 0.676)	-0.229
Bi-atrial enlargement	316	0.99 (0.986, 0.994)	0.967 (0.962, 0.973)	< 0.001	-0.022	0.708 (0.677, 0.74)	0.316 (0.279, 0.351)	-0.392	0.972 (0.949, 0.991)	0.931 (0.896, 0.961)		0.927 (0.924, 0.929)	0.887 (0.884, 0.89)	-0.04
Left atrial enlargement	4107	0.982 (0.98, 0.983)	0.948 (0.946, 0.95)	< 0.001	-0.034	0.84 (0.833, 0.847)	0.633 (0.623, 0.643)	-0.207	0.979 (0.973, 0.984)	0.992 (0.989, 0.995)	0.013	0.856 (0.853, 0.859)	0.461 (0.456, 0.465)	-0.396
Right atrial enlargement	872	0.89 (0.88, 0.899)	0.848 (0.838, 0.858)	< 0.001	-0.042	0.505 (0.481, 0.528)	0.241 (0.22, 0.263)	-0.264	0.766 (0.731, 0.8)	0.817 (0.784, 0.847)		0.889 (0.886, 0.892)	0.68 (0.675, 0.684)	-0.209
Left ventricular hypertrophy	5905	0.979 (0.978, 0.98)	0.915 (0.913, 0.918)	< 0.001	-0.064	0.837 (0.83, 0.843)	0.635 (0.626, 0.643)	-0.202	0.984 (0.98, 0.988)	0.884 (0.873, 0.893)	-0.1	0.817 (0.812, 0.82)	0.782 (0.778, 0.786)	-0.035
Right ventricular hypertrophy	508	0.969 (0.965, 0.975)	0.971 (0.967, 0.975)	0.546		0.526 (0.494, 0.556)	0.475 (0.443, 0.506)		0.905 (0.873, 0.934)	0.972 (0.953, 0.988)	0.067	0.912 (0.91, 0.915)	0.788 (0.785, 0.792)	-0.124
PERICARDITIS	392	0.978 (0.974, 0.983)	0.967 (0.961, 0.973)	< 0.001	-0.011	0.332 (0.296, 0.362)	0.331 (0.3, 0.364)		0.966 (0.944, 0.986)	0.96 (0.934, 0.98)		0.905 (0.903, 0.908)	0.829 (0.825, 0.832)	-0.077
INFARCT, ISCHEMIA	7719	0.973 (0.972, 0.973)	0.972 (0.971, 0.973)	0.077		0.344 (0.337, 0.35)	0.32 (0.313, 0.326)	-0.024	0.928 (0.92, 0.935)	0.995 (0.993, 0.997)	0.067	0.917 (0.916, 0.918)	0.572 (0.57, 0.574)	-0.345
Q wave (septal- V1-V2)	2902	0.965 (0.962, 0.967)	0.948 (0.945, 0.95)	< 0.001	-0.017	0.626 (0.613, 0.639)	0.521 (0.508, 0.534)	-0.105	0.918 (0.907, 0.93)	0.992 (0.988, 0.996)	0.074	0.919 (0.917, 0.922)	0.375 (0.371, 0.38)	-0.544
ST elevation (anterior - V3-V4)	150	0.967 (0.96, 0.974)	0.935 (0.923, 0.949)	< 0.001	-0.032	0.141 (0.111, 0.173)	0.134 (0.103, 0.164)		0.899 (0.835, 0.952)	0.966 (0.927, 1.0)		0.899 (0.896, 0.902)	0.612 (0.608, 0.616)	-0.287
Q wave (posterior - V7-V9)	177	0.972 (0.965, 0.98)	0.97 (0.963, 0.981)	0.678		0.293 (0.248, 0.336)	0.261 (0.216, 0.306)		0.887 (0.83, 0.941)	0.943 (0.899, 0.977)		0.944 (0.942, 0.946)	0.879 (0.876, 0.882)	-0.066
Q wave (inferior - II, III, aVF)	1424	0.945 (0.943, 0.947)	0.941 (0.939, 0.944)	0.034		0.232 (0.22, 0.244)	0.219 (0.208, 0.23)		0.91 (0.891, 0.927)	0.985 (0.977, 0.993)	0.075	0.877 (0.874, 0.88)	0.638 (0.633, 0.643)	-0.238
Q wave (anterior - V3-V4)	3409	0.95 (0.948, 0.952)	0.933 (0.931, 0.935)	< 0.001	-0.017	0.488 (0.475, 0.499)	0.434 (0.422, 0.445)	-0.054	0.892 (0.879, 0.904)	0.992 (0.988, 0.995)	0.1	0.89 (0.888, 0.893)	0.409 (0.404, 0.413)	-0.482
ST elevation (lateral - I, aVL, V5-V6)	130	0.981 (0.977, 0.986)	0.982 (0.978, 0.987)	0.807		0.183 (0.145, 0.221)	0.188 (0.151, 0.228)		0.923 (0.863, 0.975)	0.977 (0.941, 1.0)		0.934 (0.932, 0.936)	0.824 (0.82, 0.827)	-0.11
Q wave (lateral- I, aVL, V5-V6)	589	0.956 (0.952, 0.961)	0.966 (0.963, 0.97)	< 0.001	0.01	0.201 (0.182, 0.219)	0.258 (0.238, 0.28)	0.058	0.91 (0.88, 0.936)	0.993 (0.984, 1.0)	0.083	0.894 (0.891, 0.897)	0.614 (0.609, 0.618)	-0.28
ST depression (lateral - I, avL, V5-V6)	51	0.948 (0.935, 0.963)	0.942 (0.926, 0.961)	0.521		0.013 (0.01, 0.016)	0.015 (0.011, 0.019)		0.922 (0.821, 1.0)	1.0 (1.0, 1.0)		0.864 (0.861, 0.867)	0.327 (0.322, 0.331)	-0.537
Acute MI	537	0.982 (0.98, 0.985)	0.975 (0.972, 0.979)	0.004	-0.007	0.516 (0.486, 0.546)	0.5 (0.47, 0.53)		0.958 (0.937, 0.976)	0.99 (0.979, 0.998)	0.033	0.901 (0.898, 0.904)	0.586 (0.581, 0.59)	-0.315
ST elevation (septal - V1-V2)	82	0.951 (0.938, 0.964)	0.917 (0.896, 0.941)	0.048		0.087 (0.059, 0.116)	0.111 (0.07, 0.151)		0.829 (0.731, 0.924)	0.951 (0.889, 1.0)		0.898 (0.896, 0.901)	0.629 (0.625, 0.633)	-0.269
ST elevation (inferior - II, III, aVF)	222	0.983 (0.979, 0.989)	0.975 (0.971, 0.981)	0.021		0.411 (0.368, 0.457)	0.399 (0.352, 0.447)		0.955 (0.919, 0.985)	0.995 (0.981, 1.0)		0.921 (0.918, 0.923)	0.636 (0.632, 0.641)	-0.284
ST elevation (posterior - V7-V8-V9)	3	0.932 (0.0, 0.987)	0.841 (0.0, 0.981)	0.34		0.001 (-0.0, 0.002)	0.001 (-0.0, 0.002)		0.317 (0.0, 1.0)	0.665 (0.0, 1.0)		0.973 (0.971, 0.974)	0.973 (0.971, 0.974)
ST depression (inferior - II, III, aVF)	28	0.963 (0.948, 0.982)	0.944 (0.918, 0.983)	0.585		0.02 (0.013, 0.026)	0.04 (0.021, 0.058)		0.824 (0.619, 1.0)	0.963 (0.864, 1.0)		0.922 (0.92, 0.925)	0.611 (0.607, 0.615)	-0.311
ST depression (anterior - V3-V4)	0	0.0 (0.0, 0.0)	0.0 (0.0, 0.0)			0.0 (-0.0, 0.0)	0.0 (-0.0, 0.0)		0.0 (0.0, 0.0)	0.0 (0.0, 0.0)		0.0 (0.0, 0.0)	0.0 (0.0, 0.0)
OTHER	56938	0.987 (0.987, 0.987)	0.987 (0.987, 0.987)	0.532		0.891 (0.89, 0.892)	0.897 (0.895, 0.898)	0.005	0.972 (0.97, 0.973)	0.996 (0.995, 0.996)	0.024	0.882 (0.881, 0.884)	0.668 (0.667, 0.67)	-0.214
ST downslopping	4040	0.924 (0.921, 0.926)	0.905 (0.902, 0.908)	< 0.001	-0.019	0.52 (0.51, 0.53)	0.435 (0.424, 0.446)	-0.085	0.876 (0.864, 0.889)	0.967 (0.96, 0.973)	0.091	0.822 (0.818, 0.826)	0.546 (0.541, 0.551)	-0.276
ST depression (septal- V1-V2)	1	0.683 (0.0, 0.97)	0.646 (0.0, 0.943)			0.001 (-0.0, 0.001)	0.0 (-0.0, 0.0)		1.0 (1.0, 1.0)	1.0 (1.0, 1.0)		0.915 (0.913, 0.918)	0.873 (0.87, 0.876)	-0.042
R/S ratio in V1-V2 >1	0	0.0 (0.0, 0.0)	0.0 (0.0, 0.0)			0.0 (-0.0, 0.0)	0.0 (-0.0, 0.0)		0.0 (0.0, 0.0)	0.0 (0.0, 0.0)		0.0 (0.0, 0.0)	0.0 (0.0, 0.0)
RV1 + SV6 > 11 mm	0	0.0 (0.0, 0.0)	0.0 (0.0, 0.0)			0.0 (-0.0, 0.0)	0.0 (-0.0, 0.0)		0.0 (0.0, 0.0)	0.0 (0.0, 0.0)		0.0 (0.0, 0.0)	0.0 (0.0, 0.0)
Polymorph	0	0.0 (0.0, 0.0)	0.0 (0.0, 0.0)			0.0 (-0.0, 0.0)	0.0 (-0.0, 0.0)		0.0 (0.0, 0.0)	0.0 (0.0, 0.0)		0.0 (0.0, 0.0)	0.0 (0.0, 0.0)
rSR' in V1-V2	4	0.952 (0.941, 0.978)	0.934 (0.9, 0.968)	0.15		0.001 (0.0, 0.002)	0.001 (0.0, 0.001)		1.0 (1.0, 1.0)	1.0 (1.0, 1.0)		0.882 (0.879, 0.885)	0.622 (0.618, 0.627)	-0.26
QRS complex negative in III	18	0.867 (0.848, 0.888)	0.745 (0.672, 0.828)	0.023	-0.122	0.001 (0.001, 0.001)	0.001 (0.0, 0.001)		0.943 (0.778, 1.0)	0.887 (0.667, 1.0)		0.755 (0.751, 0.759)	0.286 (0.282, 0.29)	-0.469
qRS in V5-V6-I, aVL	0	0.0 (0.0, 0.0)	0.0 (0.0, 0.0)			0.0 (-0.0, 0.0)	0.0 (-0.0, 0.0)		0.0 (0.0, 0.0)	0.0 (0.0, 0.0)		0.0 (0.0, 0.0)	0.0 (0.0, 0.0)
QS complex in V1-V2-V3	0	0.0 (0.0, 0.0)	0.0 (0.0, 0.0)			0.0 (-0.0, 0.0)	0.0 (-0.0, 0.0)		0.0 (0.0, 0.0)	0.0 (0.0, 0.0)		0.0 (0.0, 0.0)	0.0 (0.0, 0.0)
R complex in V5-V6	0	0.0 (0.0, 0.0)	0.0 (0.0, 0.0)			0.0 (-0.0, 0.0)	0.0 (-0.0, 0.0)		0.0 (0.0, 0.0)	0.0 (0.0, 0.0)		0.0 (0.0, 0.0)	0.0 (0.0, 0.0)
RaVL > 11 mm	0	0.0 (0.0, 0.0)	0.0 (0.0, 0.0)			0.0 (-0.0, 0.0)	0.0 (-0.0, 0.0)		0.0 (0.0, 0.0)	0.0 (0.0, 0.0)		0.0 (0.0, 0.0)	0.0 (0.0, 0.0)
T wave inversion (septal- V1-V2)	36	0.853 (0.831, 0.881)	0.831 (0.804, 0.86)	0.347		0.002 (0.002, 0.003)	0.002 (0.001, 0.002)		0.858 (0.714, 1.0)	1.0 (1.0, 1.0)		0.76 (0.756, 0.764)	0.242 (0.238, 0.246)	-0.518
SV1 + RV5 or RV6 > 35 mm	11	0.96 (0.931, 0.99)	0.937 (0.908, 0.966)	0.378		0.01 (0.004, 0.015)	0.013 (0.003, 0.023)		0.912 (0.667, 1.0)	1.0 (1.0, 1.0)		0.844 (0.841, 0.847)	0.491 (0.487, 0.496)	-0.353
T wave inversion (inferior - II, III, aVF)	379	0.842 (0.831, 0.853)	0.861 (0.853, 0.871)	< 0.001	0.019	0.023 (0.021, 0.025)	0.025 (0.022, 0.027)		0.823 (0.777, 0.87)	0.984 (0.966, 0.996)	0.161	0.726 (0.722, 0.73)	0.411 (0.407, 0.416)	-0.315
Monomorph	54860	0.963 (0.962, 0.963)	0.957 (0.956, 0.958)	< 0.001	-0.005	0.993 (0.993, 0.994)	0.992 (0.992, 0.993)	-0.001	0.945 (0.943, 0.948)	0.912 (0.909, 0.915)	-0.033	0.752 (0.741, 0.763)	0.861 (0.853, 0.87)	0.109
T wave inversion (anterior - V3-V4)	1015	0.919 (0.914, 0.924)	0.917 (0.912, 0.922)	0.495		0.163 (0.153, 0.173)	0.15 (0.142, 0.159)		0.883 (0.86, 0.906)	0.993 (0.986, 0.999)	0.11	0.8 (0.796, 0.804)	0.345 (0.341, 0.35)	-0.455
T wave inversion (lateral -I, aVL, V5-V6)	2478	0.888 (0.885, 0.892)	0.896 (0.893, 0.899)	< 0.001	0.007	0.205 (0.198, 0.212)	0.215 (0.208, 0.223)		0.896 (0.882, 0.911)	0.994 (0.99, 0.997)	0.097	0.725 (0.721, 0.729)	0.373 (0.368, 0.377)	-0.352
Low voltage	3521	0.955 (0.953, 0.957)	0.908 (0.905, 0.911)	< 0.001	-0.047	0.677 (0.667, 0.688)	0.428 (0.416, 0.44)	-0.25	0.831 (0.816, 0.845)	0.997 (0.995, 0.999)	0.166	0.944 (0.942, 0.946)	0.193 (0.189, 0.196)	-0.751
Lead misplacement	0	0.0 (0.0, 0.0)	0.0 (0.0, 0.0)			0.0 (-0.0, 0.0)	0.0 (-0.0, 0.0)		0.0 (0.0, 0.0)	0.0 (0.0, 0.0)		0.0 (0.0, 0.0)	0.0 (0.0, 0.0)
ST depression (anterior - V3-V4)	0	0.0 (0.0, 0.0)	0.0 (0.0, 0.0)			0.0 (-0.0, 0.0)	0.0 (-0.0, 0.0)		0.0 (0.0, 0.0)	0.0 (0.0, 0.0)		0.0 (0.0, 0.0)	0.0 (0.0, 0.0)
Early repolarization	731	0.98 (0.977, 0.983)	0.965 (0.961, 0.97)	< 0.001	-0.015	0.561 (0.534, 0.588)	0.529 (0.503, 0.551)		0.945 (0.925, 0.964)	0.936 (0.915, 0.955)		0.922 (0.92, 0.925)	0.878 (0.875, 0.881)	-0.044
ST upslopping	713	0.962 (0.958, 0.967)	0.933 (0.927, 0.941)	< 0.001	-0.029	0.351 (0.329, 0.373)	0.327 (0.304, 0.35)		0.931 (0.91, 0.952)	0.961 (0.943, 0.976)		0.879 (0.876, 0.882)	0.516 (0.512, 0.521)	-0.363
no_qrs	0	0.0 (0.0, 0.0)	0.0 (0.0, 0.0)			0.0 (-0.0, 0.0)	0.0 (-0.0, 0.0)		0.0 (0.0, 0.0)	0.0 (0.0, 0.0)		0.0 (0.0, 0.0)	0.0 (0.0, 0.0)
OVERALL	63487	0.986 (0.986, 0.987)	0.985 (0.985, 0.985)	< 0.001	-0.002	0.903 (0.902, 0.904)	0.897 (0.896, 0.898)	-0.006	0.959 (0.958, 0.96)	0.987 (0.987, 0.988)	0.028	0.927 (0.927, 0.928)	0.751 (0.75, 0.752)	-0.176

## Sheet: Table 18
Supplementary Table 18: Performance of the models on the UCSF dataset (N = 108,479). When the CI are non-overlapping, the difference is reported in ΔSSL-SL. Prevalence for label groups counts any positive in a member of its class as a positive.
		AUROC				AUPRC			SENSITIVITY			SPECIFICITY
Labels	Count	DeepECG-SL	DeepECG-SSL	DeLong test p-value	ΔSSL-SL	DeepECG-SL	DeepECG-SSL	ΔSSL-SL	DeepECG-SL	DeepECG-SSL	ΔSSL-SL	DeepECG-SL	DeepECG-SSL	ΔSSL-SL
RHYTHM	104602	0.991 (0.991, 0.991)	0.99 (0.99, 0.991)	< 0.001	-0.001	0.963 (0.963, 0.964)	0.964 (0.964, 0.965)		0.956 (0.955, 0.957)	0.981 (0.98, 0.981)	0.025	0.968 (0.967, 0.968)	0.919 (0.918, 0.92)	-0.049
Ventricular tachycardia	12	0.997 (0.995, 0.999)	0.998 (0.997, 0.999)	0.386		0.094 (0.041, 0.148)	0.081 (0.041, 0.118)		0.92 (0.667, 1.0)	1.0 (1.0, 1.0)		0.978 (0.977, 0.979)	0.973 (0.971, 0.974)	-0.005
Bradycardia	15240	0.995 (0.995, 0.995)	0.994 (0.994, 0.995)	< 0.001		0.981 (0.979, 0.982)	0.978 (0.977, 0.98)		0.974 (0.971, 0.977)	0.986 (0.983, 0.988)	0.011	0.979 (0.978, 0.98)	0.948 (0.947, 0.95)	-0.03
Brugada	5	0.777 (0.609, 0.926)	0.848 (0.704, 0.999)	0.072		0.006 (0.0, 0.015)	0.009 (0.0, 0.018)		0.413 (0.0, 1.0)	0.0 (0.0, 0.0)		0.984 (0.983, 0.985)	1.0 (1.0, 1.0)	0.016
Wolff-Parkinson-White (Pre-excitation syndrome)	198	0.938 (0.925, 0.954)	0.947 (0.934, 0.96)	0.17		0.554 (0.506, 0.603)	0.546 (0.495, 0.593)		0.797 (0.73, 0.865)	0.807 (0.739, 0.868)		0.964 (0.963, 0.965)	0.969 (0.968, 0.97)	0.005
Atrial flutter	1621	0.976 (0.973, 0.978)	0.97 (0.967, 0.973)	< 0.001	-0.006	0.626 (0.611, 0.642)	0.646 (0.63, 0.662)		0.915 (0.898, 0.931)	0.974 (0.964, 0.983)	0.059	0.943 (0.942, 0.945)	0.69 (0.686, 0.693)	-0.253
Ectopic atrial rhythm (< 100 BPM)	678	0.942 (0.936, 0.949)	0.947 (0.941, 0.953)	0.098		0.298 (0.273, 0.323)	0.326 (0.301, 0.351)		0.864 (0.83, 0.893)	0.96 (0.943, 0.977)	0.096	0.89 (0.887, 0.892)	0.632 (0.628, 0.635)	-0.258
Atrial tachycardia (>= 100 BPM)	14220	0.985 (0.985, 0.986)	0.986 (0.985, 0.986)	0.002		0.902 (0.899, 0.906)	0.918 (0.916, 0.921)	0.016	0.976 (0.973, 0.979)	0.992 (0.99, 0.994)	0.016	0.944 (0.942, 0.945)	0.74 (0.737, 0.744)	-0.203
Sinusal	83466	0.973 (0.972, 0.973)	0.972 (0.971, 0.973)	< 0.001		0.991 (0.991, 0.991)	0.991 (0.99, 0.991)		0.939 (0.937, 0.94)	0.89 (0.887, 0.892)	-0.049	0.931 (0.927, 0.934)	0.965 (0.963, 0.968)	0.034
Ventricular Rhythm	3022	0.994 (0.994, 0.995)	0.992 (0.991, 0.993)	< 0.001	-0.002	0.897 (0.89, 0.905)	0.883 (0.875, 0.891)		0.96 (0.952, 0.968)	0.993 (0.989, 0.996)	0.032	0.977 (0.975, 0.978)	0.791 (0.788, 0.794)	-0.186
Supraventricular tachycardia	714	0.94 (0.934, 0.946)	0.947 (0.942, 0.952)	< 0.001		0.366 (0.341, 0.391)	0.357 (0.332, 0.381)		0.836 (0.802, 0.869)	0.947 (0.927, 0.966)	0.111	0.895 (0.892, 0.897)	0.725 (0.722, 0.729)	-0.169
Junctional rhythm	644	0.961 (0.955, 0.966)	0.955 (0.949, 0.961)	0.016		0.309 (0.285, 0.334)	0.401 (0.373, 0.43)	0.092	0.908 (0.881, 0.933)	0.968 (0.95, 0.983)	0.06	0.897 (0.895, 0.899)	0.571 (0.568, 0.575)	-0.326
Regular	92404	0.944 (0.943, 0.946)	0.947 (0.946, 0.948)	< 0.001		0.987 (0.986, 0.987)	0.988 (0.988, 0.988)	0.001	0.965 (0.963, 0.966)	0.923 (0.921, 0.925)	-0.042	0.725 (0.717, 0.733)	0.836 (0.829, 0.842)	0.111
Regularly irregular	4507	0.985 (0.984, 0.985)	0.984 (0.983, 0.985)	0.593		0.722 (0.712, 0.732)	0.739 (0.73, 0.748)		0.976 (0.97, 0.981)	0.997 (0.995, 0.999)	0.021	0.919 (0.917, 0.921)	0.657 (0.654, 0.66)	-0.262
Irregularly irregular	7284	0.983 (0.982, 0.984)	0.983 (0.982, 0.984)	0.267		0.844 (0.837, 0.852)	0.86 (0.853, 0.867)	0.015	0.938 (0.932, 0.945)	0.988 (0.985, 0.991)	0.049	0.932 (0.93, 0.933)	0.709 (0.705, 0.712)	-0.223
Afib	7298	0.991 (0.99, 0.992)	0.99 (0.99, 0.991)	0.052		0.914 (0.909, 0.919)	0.914 (0.91, 0.919)		0.939 (0.932, 0.945)	0.988 (0.985, 0.991)	0.049	0.978 (0.977, 0.979)	0.825 (0.822, 0.828)	-0.153
Premature ventricular complex	5056	0.954 (0.952, 0.956)	0.955 (0.953, 0.957)	0.458		0.66 (0.65, 0.67)	0.663 (0.653, 0.673)		0.871 (0.861, 0.882)	0.907 (0.897, 0.915)	0.035	0.942 (0.941, 0.944)	0.893 (0.891, 0.896)	-0.049
Premature atrial complex	10003	0.877 (0.874, 0.88)	0.874 (0.871, 0.877)	0.036		0.664 (0.658, 0.671)	0.679 (0.672, 0.685)	0.014	0.719 (0.709, 0.729)	0.812 (0.803, 0.82)	0.093	0.946 (0.944, 0.948)	0.765 (0.762, 0.768)	-0.181
CONDUCTION	33866	0.976 (0.976, 0.977)	0.976 (0.976, 0.977)	0.734		0.575 (0.571, 0.578)	0.574 (0.57, 0.577)		0.914 (0.911, 0.917)	0.985 (0.983, 0.986)	0.07	0.939 (0.939, 0.94)	0.747 (0.745, 0.748)	-0.193
Left anterior fascicular block	3536	0.964 (0.962, 0.966)	0.969 (0.967, 0.97)	< 0.001	0.005	0.629 (0.617, 0.64)	0.608 (0.596, 0.62)		0.873 (0.861, 0.886)	0.993 (0.99, 0.997)	0.12	0.928 (0.927, 0.93)	0.621 (0.617, 0.624)	-0.307
Delta wave	198	0.936 (0.923, 0.952)	0.944 (0.931, 0.959)	0.198		0.554 (0.505, 0.6)	0.55 (0.5, 0.596)		0.797 (0.726, 0.863)	0.782 (0.714, 0.845)		0.964 (0.963, 0.965)	0.97 (0.969, 0.971)	0.006
2nd degree AV block - mobitz 2	581	0.992 (0.991, 0.993)	0.992 (0.991, 0.993)	0.794		0.459 (0.43, 0.49)	0.464 (0.437, 0.493)		0.959 (0.94, 0.977)	0.996 (0.99, 1.0)	0.037	0.964 (0.963, 0.965)	0.836 (0.833, 0.839)	-0.128
Left bundle branch block	2240	0.989 (0.988, 0.99)	0.987 (0.986, 0.989)	0.06		0.806 (0.794, 0.817)	0.793 (0.782, 0.803)		0.954 (0.943, 0.964)	0.983 (0.976, 0.989)	0.028	0.95 (0.948, 0.952)	0.869 (0.867, 0.872)	-0.081
Right bundle branch block	6052	0.957 (0.956, 0.959)	0.957 (0.956, 0.958)	0.411		0.446 (0.439, 0.454)	0.45 (0.443, 0.457)		0.938 (0.931, 0.945)	0.937 (0.93, 0.945)		0.914 (0.912, 0.916)	0.9 (0.897, 0.902)	-0.015
Left axis deviation	7331	0.955 (0.953, 0.956)	0.96 (0.959, 0.961)	< 0.001	0.005	0.672 (0.664, 0.679)	0.668 (0.661, 0.676)		0.917 (0.909, 0.924)	0.981 (0.977, 0.985)	0.064	0.868 (0.865, 0.87)	0.66 (0.657, 0.664)	-0.207
Atrial paced	1132	0.989 (0.988, 0.99)	0.987 (0.985, 0.988)	0.013	-0.003	0.448 (0.428, 0.467)	0.471 (0.451, 0.491)		0.917 (0.897, 0.938)	0.982 (0.972, 0.99)	0.064	0.973 (0.972, 0.974)	0.888 (0.886, 0.89)	-0.085
Right axis deviation	2278	0.968 (0.966, 0.97)	0.968 (0.967, 0.97)	0.583		0.337 (0.325, 0.349)	0.348 (0.336, 0.36)		0.927 (0.913, 0.939)	0.985 (0.978, 0.99)	0.057	0.921 (0.919, 0.923)	0.753 (0.75, 0.756)	-0.168
Left posterior fascicular block	394	0.952 (0.943, 0.963)	0.961 (0.954, 0.969)	0.014		0.278 (0.247, 0.305)	0.272 (0.24, 0.301)		0.9 (0.865, 0.933)	0.939 (0.909, 0.965)		0.929 (0.927, 0.93)	0.841 (0.838, 0.843)	-0.088
1st degree AV block	7015	0.977 (0.975, 0.978)	0.978 (0.976, 0.979)	0.281		0.883 (0.879, 0.887)	0.877 (0.873, 0.881)		0.899 (0.891, 0.907)	0.967 (0.961, 0.971)	0.067	0.964 (0.962, 0.965)	0.812 (0.809, 0.815)	-0.151
Right superior axis	0	0.0 (0.0, 0.0)	0.0 (0.0, 0.0)			0.0 (-0.0, 0.0)	0.0 (-0.0, 0.0)		0.0 (0.0, 0.0)	0.0 (0.0, 0.0)		0.0 (0.0, 0.0)	0.0 (0.0, 0.0)
Nonspecific intraventricular conduction delay	863	0.924 (0.917, 0.93)	0.914 (0.907, 0.921)	0.004		0.164 (0.152, 0.176)	0.137 (0.125, 0.148)	-0.027	0.78 (0.747, 0.814)	0.904 (0.88, 0.927)	0.124	0.919 (0.917, 0.921)	0.7 (0.697, 0.704)	-0.219
Third Degree AV Block	45	0.981 (0.975, 0.988)	0.985 (0.981, 0.99)	0.446		0.089 (0.041, 0.129)	0.091 (0.056, 0.128)		0.977 (0.906, 1.0)	1.0 (1.0, 1.0)		0.873 (0.871, 0.875)	0.835 (0.832, 0.837)	-0.038
2nd degree AV block - mobitz 1	302	0.949 (0.941, 0.959)	0.95 (0.942, 0.959)	0.85		0.21 (0.179, 0.241)	0.153 (0.133, 0.174)	-0.057	0.861 (0.814, 0.907)	0.973 (0.95, 0.995)	0.113	0.914 (0.912, 0.916)	0.609 (0.605, 0.613)	-0.305
Prolonged QT	9512	0.904 (0.902, 0.906)	0.896 (0.893, 0.899)	< 0.001	-0.008	0.619 (0.613, 0.626)	0.632 (0.626, 0.639)		0.853 (0.844, 0.861)	0.979 (0.976, 0.982)	0.126	0.818 (0.815, 0.821)	0.219 (0.216, 0.222)	-0.599
U wave	1	0.518 (0.0, 0.705)	0.439 (0.0, 0.622)			0.0 (-0.0, 0.0)	0.0 (-0.0, 0.0)		0.0 (0.0, 0.0)	0.0 (0.0, 0.0)		0.988 (0.988, 0.989)	0.956 (0.954, 0.957)	-0.033
LV pacing	143	0.993 (0.992, 0.995)	0.994 (0.994, 0.995)	0.387		0.154 (0.129, 0.177)	0.201 (0.159, 0.243)		0.979 (0.948, 1.0)	0.979 (0.947, 1.0)		0.978 (0.977, 0.979)	0.975 (0.974, 0.976)	-0.003
Ventricular paced	2800	0.992 (0.991, 0.993)	0.991 (0.99, 0.992)	0.086		0.805 (0.794, 0.816)	0.823 (0.812, 0.834)		0.939 (0.928, 0.95)	0.964 (0.955, 0.971)	0.025	0.983 (0.982, 0.984)	0.964 (0.963, 0.965)	-0.019
CHAMBER ENLARGEMENT	17525	0.976 (0.975, 0.977)	0.956 (0.955, 0.957)	< 0.001	-0.02	0.734 (0.729, 0.739)	0.584 (0.58, 0.589)	-0.149	0.942 (0.938, 0.946)	0.975 (0.972, 0.977)	0.032	0.908 (0.907, 0.909)	0.684 (0.682, 0.685)	-0.225
Bi-atrial enlargement	336	0.977 (0.971, 0.984)	0.948 (0.942, 0.956)	< 0.001	-0.029	0.409 (0.372, 0.444)	0.163 (0.137, 0.19)	-0.246	0.938 (0.906, 0.968)	0.843 (0.794, 0.887)	-0.095	0.933 (0.932, 0.935)	0.902 (0.9, 0.904)	-0.031
Left atrial enlargement	5181	0.979 (0.978, 0.98)	0.953 (0.952, 0.955)	< 0.001	-0.026	0.788 (0.78, 0.795)	0.598 (0.589, 0.607)	-0.19	0.969 (0.963, 0.974)	0.991 (0.988, 0.994)	0.022	0.874 (0.872, 0.876)	0.496 (0.492, 0.499)	-0.378
Right atrial enlargement	1245	0.973 (0.97, 0.976)	0.943 (0.939, 0.948)	< 0.001	-0.03	0.574 (0.554, 0.595)	0.294 (0.277, 0.312)	-0.28	0.945 (0.93, 0.959)	0.962 (0.949, 0.976)		0.879 (0.877, 0.881)	0.659 (0.655, 0.662)	-0.22
Left ventricular hypertrophy	10452	0.967 (0.966, 0.968)	0.915 (0.913, 0.917)	< 0.001	-0.052	0.807 (0.802, 0.812)	0.637 (0.631, 0.643)	-0.17	0.96 (0.956, 0.965)	0.875 (0.868, 0.883)	-0.085	0.823 (0.82, 0.826)	0.784 (0.781, 0.787)	-0.039
Right ventricular hypertrophy	2294	0.962 (0.959, 0.964)	0.962 (0.96, 0.965)	0.735		0.532 (0.517, 0.548)	0.544 (0.53, 0.558)		0.894 (0.879, 0.908)	0.955 (0.946, 0.965)	0.061	0.91 (0.908, 0.912)	0.793 (0.79, 0.796)	-0.117
PERICARDITIS	503	0.969 (0.964, 0.975)	0.965 (0.96, 0.97)	0.175		0.311 (0.283, 0.34)	0.351 (0.321, 0.382)		0.938 (0.912, 0.962)	0.958 (0.937, 0.977)		0.889 (0.887, 0.891)	0.818 (0.815, 0.821)	-0.071
INFARCT, ISCHEMIA	9592	0.959 (0.958, 0.96)	0.963 (0.962, 0.965)	< 0.001	0.005	0.249 (0.244, 0.254)	0.235 (0.23, 0.239)	-0.014	0.883 (0.874, 0.89)	0.984 (0.981, 0.987)	0.101	0.92 (0.919, 0.921)	0.601 (0.599, 0.603)	-0.319
Q wave (septal- V1-V2)	3523	0.953 (0.951, 0.956)	0.941 (0.938, 0.944)	< 0.001	-0.012	0.512 (0.501, 0.524)	0.435 (0.423, 0.446)	-0.077	0.871 (0.857, 0.884)	0.984 (0.979, 0.989)	0.113	0.926 (0.924, 0.928)	0.459 (0.455, 0.462)	-0.467
ST elevation (anterior - V3-V4)	94	0.94 (0.924, 0.956)	0.935 (0.917, 0.956)	0.66		0.094 (0.061, 0.124)	0.14 (0.097, 0.184)		0.843 (0.753, 0.926)	0.935 (0.871, 0.986)		0.909 (0.907, 0.912)	0.644 (0.641, 0.647)	-0.265
Q wave (posterior - V7-V9)	351	0.877 (0.863, 0.891)	0.887 (0.874, 0.9)	0.132		0.149 (0.125, 0.176)	0.157 (0.131, 0.183)		0.658 (0.596, 0.714)	0.762 (0.71, 0.813)		0.927 (0.926, 0.929)	0.856 (0.853, 0.858)	-0.071
Q wave (inferior - II, III, aVF)	1611	0.937 (0.934, 0.94)	0.935 (0.933, 0.938)	0.301		0.149 (0.142, 0.157)	0.14 (0.134, 0.146)		0.889 (0.87, 0.906)	0.981 (0.973, 0.989)	0.093	0.873 (0.87, 0.875)	0.662 (0.658, 0.665)	-0.211
Q wave (anterior - V3-V4)	4538	0.939 (0.937, 0.942)	0.927 (0.925, 0.93)	< 0.001	-0.012	0.45 (0.44, 0.46)	0.396 (0.387, 0.406)	-0.054	0.835 (0.822, 0.848)	0.977 (0.971, 0.982)	0.142	0.908 (0.906, 0.91)	0.5 (0.496, 0.503)	-0.408
ST elevation (lateral - I, aVL, V5-V6)	57	0.979 (0.973, 0.988)	0.968 (0.953, 0.986)	0.226		0.086 (0.057, 0.117)	0.085 (0.057, 0.111)		0.931 (0.846, 1.0)	0.93 (0.837, 1.0)		0.924 (0.922, 0.926)	0.831 (0.829, 0.834)	-0.092
Q wave (lateral- I, aVL, V5-V6)	491	0.951 (0.947, 0.956)	0.966 (0.962, 0.97)	< 0.001	0.014	0.092 (0.082, 0.102)	0.125 (0.113, 0.137)	0.033	0.898 (0.866, 0.928)	0.988 (0.976, 0.997)	0.089	0.888 (0.886, 0.89)	0.631 (0.627, 0.634)	-0.257
ST depression (lateral - I, avL, V5-V6)	56	0.923 (0.904, 0.947)	0.903 (0.878, 0.932)	0.188		0.007 (0.005, 0.008)	0.006 (0.005, 0.008)		0.82 (0.688, 0.933)	0.966 (0.9, 1.0)		0.878 (0.875, 0.88)	0.39 (0.387, 0.394)	-0.487
Acute MI	551	0.963 (0.958, 0.968)	0.967 (0.962, 0.972)	0.207		0.374 (0.344, 0.406)	0.409 (0.381, 0.438)		0.887 (0.85, 0.919)	0.982 (0.968, 0.994)	0.095	0.901 (0.899, 0.903)	0.625 (0.621, 0.628)	-0.276
ST elevation (septal - V1-V2)	43	0.934 (0.911, 0.962)	0.917 (0.893, 0.946)	0.371		0.04 (0.021, 0.059)	0.045 (0.026, 0.066)		0.815 (0.657, 0.935)	0.931 (0.833, 1.0)		0.916 (0.914, 0.918)	0.676 (0.673, 0.679)	-0.24
ST elevation (inferior - II, III, aVF)	236	0.979 (0.975, 0.984)	0.973 (0.967, 0.979)	0.105		0.299 (0.26, 0.343)	0.298 (0.257, 0.339)		0.932 (0.889, 0.969)	0.983 (0.96, 1.0)		0.915 (0.913, 0.917)	0.652 (0.648, 0.655)	-0.263
ST elevation (posterior - V7-V8-V9)	2	0.903 (0.0, 0.994)	0.908 (0.0, 0.998)	0.018		0.002 (-0.0, 0.002)	0.005 (-0.0, 0.007)		1.0 (1.0, 1.0)	1.0 (1.0, 1.0)		0.964 (0.963, 0.965)	0.973 (0.972, 0.975)	0.009
ST depression (inferior - II, III, aVF)	11	0.89 (0.815, 0.981)	0.915 (0.836, 0.988)	0.391		0.006 (0.001, 0.009)	0.005 (0.002, 0.008)		0.727 (0.333, 1.0)	0.908 (0.667, 1.0)		0.927 (0.925, 0.928)	0.64 (0.636, 0.643)	-0.287
ST depression (anterior - V3-V4)	1	0.716 (0.0, 1.0)	0.674 (0.0, 0.993)			0.016 (-0.0, 0.026)	0.001 (-0.0, 0.002)		1.0 (1.0, 1.0)	1.0 (1.0, 1.0)		0.926 (0.924, 0.928)	0.729 (0.726, 0.732)	-0.197
OTHER	96897	0.989 (0.989, 0.989)	0.989 (0.989, 0.99)	< 0.001	0.001	0.894 (0.893, 0.895)	0.902 (0.901, 0.903)	0.008	0.975 (0.973, 0.976)	0.997 (0.996, 0.997)	0.022	0.892 (0.892, 0.893)	0.692 (0.691, 0.694)	-0.2
ST downslopping	5588	0.938 (0.937, 0.94)	0.921 (0.919, 0.923)	< 0.001	-0.017	0.552 (0.543, 0.561)	0.458 (0.448, 0.467)	-0.094	0.891 (0.881, 0.901)	0.973 (0.967, 0.978)	0.081	0.835 (0.832, 0.837)	0.58 (0.576, 0.583)	-0.255
ST depression (septal- V1-V2)	1	0.675 (0.0, 0.99)	0.711 (0.0, 0.988)			0.001 (-0.0, 0.001)	0.001 (-0.0, 0.001)		1.0 (1.0, 1.0)	1.0 (1.0, 1.0)		0.919 (0.917, 0.921)	0.88 (0.877, 0.882)	-0.04
R/S ratio in V1-V2 >1	0	0.0 (0.0, 0.0)	0.0 (0.0, 0.0)			0.0 (-0.0, 0.0)	0.0 (-0.0, 0.0)		0.0 (0.0, 0.0)	0.0 (0.0, 0.0)		0.0 (0.0, 0.0)	0.0 (0.0, 0.0)
RV1 + SV6 > 11 mm	0	0.0 (0.0, 0.0)	0.0 (0.0, 0.0)			0.0 (-0.0, 0.0)	0.0 (-0.0, 0.0)		0.0 (0.0, 0.0)	0.0 (0.0, 0.0)		0.0 (0.0, 0.0)	0.0 (0.0, 0.0)
Polymorph	0	0.0 (0.0, 0.0)	0.0 (0.0, 0.0)			0.0 (-0.0, 0.0)	0.0 (-0.0, 0.0)		0.0 (0.0, 0.0)	0.0 (0.0, 0.0)		0.0 (0.0, 0.0)	0.0 (0.0, 0.0)
rSR' in V1-V2	0	0.0 (0.0, 0.0)	0.0 (0.0, 0.0)			0.0 (-0.0, 0.0)	0.0 (-0.0, 0.0)		0.0 (0.0, 0.0)	0.0 (0.0, 0.0)		0.0 (0.0, 0.0)	0.0 (0.0, 0.0)
QRS complex negative in III	7	0.782 (0.633, 0.93)	0.763 (0.599, 0.924)	0.682		0.001 (0.0, 0.001)	0.001 (0.0, 0.002)		0.563 (0.0, 1.0)	0.845 (0.4, 1.0)		0.777 (0.775, 0.78)	0.337 (0.333, 0.34)	-0.441
qRS in V5-V6-I, aVL	0	0.0 (0.0, 0.0)	0.0 (0.0, 0.0)			0.0 (-0.0, 0.0)	0.0 (-0.0, 0.0)		0.0 (0.0, 0.0)	0.0 (0.0, 0.0)		0.0 (0.0, 0.0)	0.0 (0.0, 0.0)
QS complex in V1-V2-V3	0	0.0 (0.0, 0.0)	0.0 (0.0, 0.0)			0.0 (-0.0, 0.0)	0.0 (-0.0, 0.0)		0.0 (0.0, 0.0)	0.0 (0.0, 0.0)		0.0 (0.0, 0.0)	0.0 (0.0, 0.0)
R complex in V5-V6	0	0.0 (0.0, 0.0)	0.0 (0.0, 0.0)			0.0 (-0.0, 0.0)	0.0 (-0.0, 0.0)		0.0 (0.0, 0.0)	0.0 (0.0, 0.0)		0.0 (0.0, 0.0)	0.0 (0.0, 0.0)
RaVL > 11 mm	1	0.702 (0.0, 0.982)	0.601 (0.0, 0.887)			0.001 (-0.0, 0.001)	0.0 (-0.0, 0.0)		1.0 (1.0, 1.0)	1.0 (1.0, 1.0)		0.833 (0.83, 0.836)	0.52 (0.516, 0.524)	-0.313
T wave inversion (septal- V1-V2)	9	0.863 (0.761, 0.955)	0.849 (0.75, 0.943)	< 0.001		0.001 (0.0, 0.001)	0.001 (0.0, 0.001)		0.88 (0.5, 1.0)	0.889 (0.571, 1.0)		0.78 (0.777, 0.783)	0.273 (0.27, 0.276)	-0.507
SV1 + RV5 or RV6 > 35 mm	25	0.984 (0.979, 0.99)	0.978 (0.972, 0.985)	0.083		0.015 (0.009, 0.021)	0.015 (0.007, 0.022)		1.0 (1.0, 1.0)	1.0 (1.0, 1.0)		0.852 (0.85, 0.854)	0.512 (0.509, 0.516)	-0.34
T wave inversion (inferior - II, III, aVF)	883	0.867 (0.862, 0.873)	0.88 (0.874, 0.885)	< 0.001	0.013	0.038 (0.035, 0.04)	0.042 (0.04, 0.045)		0.84 (0.812, 0.867)	0.981 (0.97, 0.991)	0.141	0.75 (0.747, 0.753)	0.454 (0.45, 0.458)	-0.296
Monomorph	93301	0.911 (0.909, 0.912)	0.912 (0.911, 0.914)	0.002		0.98 (0.979, 0.981)	0.981 (0.98, 0.982)		0.943 (0.942, 0.945)	0.919 (0.917, 0.922)	-0.024	0.645 (0.635, 0.654)	0.738 (0.73, 0.747)	0.093
T wave inversion (anterior - V3-V4)	2417	0.888 (0.884, 0.892)	0.889 (0.885, 0.893)	0.778		0.167 (0.161, 0.174)	0.161 (0.155, 0.167)		0.794 (0.774, 0.813)	0.978 (0.971, 0.985)	0.184	0.815 (0.812, 0.817)	0.409 (0.405, 0.412)	-0.406
T wave inversion (lateral -I, aVL, V5-V6)	3649	0.9 (0.896, 0.902)	0.906 (0.904, 0.909)	< 0.001	0.007	0.228 (0.22, 0.234)	0.239 (0.232, 0.245)		0.872 (0.858, 0.885)	0.987 (0.982, 0.991)	0.115	0.767 (0.764, 0.77)	0.44 (0.437, 0.444)	-0.327
Low voltage	4377	0.961 (0.959, 0.963)	0.915 (0.913, 0.918)	< 0.001	-0.045	0.594 (0.584, 0.604)	0.371 (0.361, 0.381)	-0.223	0.831 (0.819, 0.845)	0.995 (0.992, 0.997)	0.164	0.944 (0.942, 0.946)	0.246 (0.243, 0.25)	-0.697
Lead misplacement	0	0.0 (0.0, 0.0)	0.0 (0.0, 0.0)			0.0 (-0.0, 0.0)	0.0 (-0.0, 0.0)		0.0 (0.0, 0.0)	0.0 (0.0, 0.0)		0.0 (0.0, 0.0)	0.0 (0.0, 0.0)
ST depression (anterior - V3-V4)	1	0.716 (0.0, 1.0)	0.674 (0.0, 0.993)			0.016 (-0.0, 0.026)	0.001 (-0.0, 0.002)		1.0 (1.0, 1.0)	1.0 (1.0, 1.0)		0.926 (0.924, 0.928)	0.729 (0.726, 0.732)	-0.197
Early repolarization	1047	0.973 (0.971, 0.976)	0.966 (0.962, 0.97)	0.001	-0.008	0.492 (0.469, 0.516)	0.459 (0.437, 0.48)		0.935 (0.916, 0.953)	0.948 (0.932, 0.964)		0.903 (0.901, 0.905)	0.862 (0.86, 0.865)	-0.041
ST upslopping	678	0.959 (0.955, 0.964)	0.943 (0.937, 0.948)	< 0.001	-0.017	0.193 (0.178, 0.208)	0.176 (0.161, 0.19)		0.921 (0.893, 0.944)	0.975 (0.961, 0.988)	0.055	0.869 (0.866, 0.871)	0.54 (0.536, 0.544)	-0.329
no_qrs	1	0.673 (0.0, 0.958)	0.63 (0.0, 0.916)			0.0 (-0.0, 0.0)	0.0 (-0.0, 0.0)		0.0 (0.0, 0.0)	0.0 (0.0, 0.0)		0.998 (0.997, 0.998)	1.0 (1.0, 1.0)	0.002
OVERALL	107682	0.986 (0.986, 0.986)	0.985 (0.985, 0.985)	< 0.001	-0.001	0.891 (0.89, 0.892)	0.892 (0.891, 0.892)		0.956 (0.956, 0.957)	0.986 (0.986, 0.987)	0.03	0.931 (0.93, 0.931)	0.77 (0.769, 0.771)	-0.161

[truncated: 13 more sheets: Table 19, Table 20, Table 21, Table 22, Table 23, Table 24, Table 25-33,37 Digital Biom., Table 38, Table 39, Table 40, Table 42, table 43, Table 44]
